# Supplementary material for: Cancer Gene Prioritization for Targeted Resequencing Using FitSNP Scores
Source: PLoS One. 2012 Mar 1;7(3):e31333. doi: 10.1371/journal.pone.0031333 (PMC3291573; doi:10.1371/journal.pone.0031333)
Supplement: Table S1 — Overview of the analyses per cancer entity and prioritization strategy. Overview listing the PPV, number of sequenced genes and number of mutated genes for the baseline PPV, maximum PPV, a different number of top-ranked genes and 1 to 20 mutated genes. In red, values are indicated that don't match with the number of top-ranked genes considered, due to cut-off restrictions of the prioritization method. (XLS) [file pone.0031333.s005.xls]

## Sheet: overview_including comb
TUMOR TYPE	PRIORITIZATION STRATEGY	baseline PPV				maximum PPV				sequencing 500 genes						sequencing 400 genes						sequencing 300 genes						sequencing 200 genes						sequencing 150 genes						sequencing 100 genes						sequencing 75 genes
		PPV	number of random genes to sequence for 1 mutation	number of genes to sequence	number of genes with mutation	PPV	PPV/baseline PPV	number of genes to sequence	number of genes with mutation	PPV	PPV/baseline PPV	number of genes with mutation	number of genes to sequence	mean PPV	mean PPV/baseline PPV	PPV	PPV/baseline PPV	number of genes with mutation	number of genes to sequence	mean PPV	mean PPV/baseline PPV	PPV	PPV/baseline PPV	number of genes with mutation	number of genes to sequence	mean PPV	mean PPV/baseline PPV	PPV	PPV/baseline PPV	number of genes with mutation	number of genes to sequence	mean PPV	mean PPV/baseline PPV	PPV	PPV/baseline PPV	number of genes with mutation	number of genes to sequence	mean PPV	mean PPV/baseline PPV	PPV	PPV/baseline PPV	number of genes with mutation	number of genes to sequence	mean PPV	mean PPV/baseline PPV	PPV	PPV/baseline PPV	number of genes with mutation	number of genes to sequence
BREAST CANCER	fitSNP DER values	0.0608134	16.4437	18121	1102	0.25	4.11093	4	1	0.0712909	1.17229	37	519	0.0724454	1.19127	0.0761671	1.25247	31	407	0.0723751	1.19012	0.0660066	1.0854	20	303	0.0725429	1.19288	0.0689655	1.13405	14	203	0.0763102	1.25483	0.0733333	1.20587	11	150	0.0776121	1.27623	0.0594059	0.976856	6	101	0.0839974	1.38123	0.0632911	1.04074	5	79
	expression variance					0.166667	2.74062	6	1	0.056	0.920849	28	500	0.0489031	0.804149	0.0523691	0.861143	21	401	0.0473015	0.777813	0.0498339	0.819455	15	301	0.0451421	0.742304	0.03	0.493312	6	200	0.0449113	0.73851	0.0266667	0.4385	4	150	0.0507923	0.835215	0.04	0.65775	4	100	0.060214	0.990143	0.0533333	0.876999	4	75
	dosage sensitivity					0.0687023	1.12972	524	36	0.0687023	1.12972	36	524	0.0477385	0.784999	0.0613208	1.00834	26	424	0.0438499	0.721056	0.0564784	0.928716	17	301	0.0386149	0.634974	0.0531401	0.873822	11	207	0.031036	0.510349	0.0559006	0.919215	9	161	0.0242122	0.398138	0.04	0.65775	4	100	0.0176571	0.290349	0.025974	0.42711	2	77
	frequency of gene copy number loss					0.095082	1.5635	305	29	0.0920354	1.51341	52	565	0.0828902	1.36303	0.0920354	1.51341	52	565	0.0853506	1.40348	0.095082	1.5635	29	305	0.0894458	1.47082	0.095082	1.5635	29	305	0.0920354	1.51341	0.095082	1.5635	29	305	0.0920354	1.51341	0.095082	1.5635	29	305	0.0920354	1.51341	0.095082	1.5635	29	305
	combination fitSNP DER values and expression variance					0.125	2.05547	32	4	0.076	1.24972	38	500	0.0744692	1.22455	0.075	1.23328	30	400	0.073803	1.2136	0.0866667	1.42512	26	300	0.0721143	1.18583	0.07	1.15106	14	200	0.0706207	1.16127	0.0733333	1.20587	11	150	0.0701403	1.15337	0.07	1.15106	7	100	0.0712653	1.17187	0.0789474	1.29819	6	76
	combination fitSNP DER values and dosage sensitivity					0.111111	1.82708	9	1	0.082	1.34839	41	500	0.0845436	1.39021	0.0897756	1.47625	36	401	0.0842371	1.38517	0.1	1.64437	30	300	0.0807037	1.32707	0.085	1.39772	17	200	0.0743813	1.22311	0.0733333	1.20587	11	150	0.0718905	1.18215	0.07	1.15106	7	100	0.0707757	1.16382	0.0666667	1.09625	5	75
	combination fitSNP DER values and frequency of gene copy number loss					1	16.4437	1	1	0.0958084	1.57545	48	501	0.107456	1.76698	0.1	1.64437	40	400	0.109456	1.79987	0.1	1.64437	30	300	0.114028	1.87505	0.1	1.64437	20	200	0.120301	1.97819	0.0993378	1.63348	15	151	0.126564	2.08118	0.1	1.64437	10	100	0.134546	2.21243	0.12	1.97325	9	75
	combination expression variance and dosage sensitivity					0.157895	2.59638	19	3	0.064	1.0524	32	500	0.0722365	1.18784	0.0575	0.945515	23	400	0.0747504	1.22918	0.0566667	0.931812	17	300	0.0797001	1.31057	0.07	1.15106	14	200	0.0876987	1.44209	0.0733333	1.20587	11	150	0.0931358	1.5315	0.08	1.3155	8	100	0.100112	1.64622	0.08	1.3155	6	75
	combination expression variance and frequency gene copy number loss					0.25	4.11093	4	1	0.08	1.3155	40	500	0.0918139	1.50976	0.0875	1.43883	35	400	0.0933786	1.53549	0.0933333	1.53475	28	300	0.0946472	1.55635	0.085	1.39772	17	200	0.0971749	1.59792	0.0733333	1.20587	11	150	0.103029	1.69418	0.11	1.80881	11	100	0.110443	1.81609	0.106667	1.754	8	75
	combination frequency of gene copy number loss and dosage sensitivity					1	16.4437	1	1	0.084	1.38127	42	500	0.101031	1.66132	0.085	1.39772	34	400	0.105181	1.72958	0.0833333	1.37031	25	300	0.112357	1.84757	0.09	1.47994	18	200	0.124158	2.04163	0.0933333	1.53475	14	150	0.136178	2.23928	0.1	1.64437	10	100	0.156479	2.57309	0.106667	1.754	8	75
COLON CANCER	fitSNP DER values	0.0467965	21.3691	18121	848	0.5	10.6846	4	2	0.0674374	1.44108	35	519	0.0967669	2.06782	0.0687961	1.47011	28	407	0.102946	2.19987	0.0792079	1.6926	24	303	0.112538	2.40484	0.0788177	1.68426	16	203	0.129319	2.76342	0.0866667	1.85199	13	150	0.145469	3.10855	0.108911	2.32733	11	101	0.16902	3.6118	0.113924	2.43445	9	79
	expression variance					0.16	3.41906	25	4	0.042	0.897502	21	500	0.0508403	1.08641	0.042394	0.905922	17	401	0.0526815	1.12576	0.0498339	1.06491	15	301	0.0548559	1.17222	0.04	0.854764	8	200	0.0599405	1.28088	0.0333333	0.712303	5	150	0.0666631	1.42453	0.0495049	1.05788	5	101	0.0800162	1.70987	0.0666667	1.42461	5	75
	dosage sensitivity					0.2	4.27382	5	1	0.0529412	1.13131	27	510	0.0610486	1.30455	0.0490196	1.04751	20	408	0.0629751	1.34572	0.0564784	1.20689	17	301	0.0664221	1.41938	0.0634146	1.35511	13	205	0.0711906	1.52128	0.0774193	1.65438	12	155	0.0719626	1.53778	0.0792079	1.6926	8	101	0.0724112	1.54736	0.0657895	1.40586	5	76
	frequency of gene copy number loss					1	21.3691	1	1	0.0509091	1.08788	28	550	0.0546679	1.1682	0.0509091	1.08788	28	550	0.0556053	1.18823	0.0509091	1.08788	28	550	0.0571654	1.22157	0.0606061	1.2951	14	231	0.058879	1.25819	0.0677083	1.44687	13	192	0.0564257	1.20577	0.0526316	1.12469	6	114	0.0526316	1.12469	0.0526316	1.12469	6	114
	combination fitSNP DER values and expression variance					0.666667	14.2461	3	2	0.056	1.19667	28	500	0.0774413	1.65485	0.0575	1.22872	23	400	0.0829831	1.77327	0.0697674	1.49087	21	301	0.0887288	1.89605	0.07	1.49584	14	200	0.0983666	2.10201	0.06	1.28215	9	150	0.109899	2.34843	0.07	1.49584	7	100	0.132406	2.82939	0.0933333	1.99445	7	75
	combination fitSNP DER values and dosage sensitivity					0.428571	9.15819	7	3	0.05	1.06846	25	500	0.0756091	1.6157	0.0525	1.12188	21	400	0.0818907	1.74993	0.0566667	1.21092	17	300	0.0914857	1.95497	0.065	1.38899	13	200	0.107169	2.29011	0.0733333	1.56707	11	150	0.119522	2.55407	0.1	2.13691	10	100	0.13872	2.96431	0.106667	2.27937	8	75
	combination fitSNP DER values and frequency of gene copy number loss					0.142857	3.05273	7	1	0.056	1.19667	28	500	0.0586597	1.25351	0.0598504	1.27895	24	401	0.0585435	1.25102	0.0566667	1.21092	17	300	0.0596039	1.27368	0.065	1.38899	13	200	0.0590129	1.26105	0.06	1.28215	9	150	0.0571759	1.2218	0.04	0.854764	4	100	0.0559674	1.19597	0.0533333	1.13969	4	75
	combination expression variance and dosage sensitivity					0.157895	3.37407	19	3	0.0459082	0.981017	23	501	0.0536377	1.14619	0.045	0.96161	18	400	0.0561779	1.20047	0.0466667	0.997225	14	300	0.0594414	1.27021	0.05	1.06846	10	200	0.0645116	1.37856	0.0533333	1.13969	8	150	0.068331	1.46017	0.06	1.28215	6	100	0.0720159	1.53892	0.0666667	1.42461	5	75
	combination expression variance and frequency gene copy number loss					0.142857	3.05273	7	1	0.052	1.11119	26	500	0.0521584	1.11458	0.0523691	1.11908	21	401	0.0525333	1.12259	0.04	0.854764	12	300	0.0534244	1.14163	0.05	1.06846	10	200	0.0578328	1.23584	0.04	0.854764	6	150	0.062206	1.32929	0.06	1.28215	6	100	0.06921	1.47896	0.0666667	1.42461	5	75
	combination frequency of gene copy number loss and dosage sensitivity					0.176471	3.77102	17	3	0.056	1.19667	28	500	0.0650827	1.39076	0.0575	1.22872	23	400	0.0672582	1.43725	0.0533333	1.13969	16	300	0.0704833	1.50616	0.065	1.38899	13	200	0.0759602	1.6232	0.06	1.28215	9	150	0.0802985	1.71591	0.07	1.49584	7	100	0.0874201	1.86809	0.0666667	1.42461	5	75
PANCREAS CANCER	fitSNP DER values	0.06518	15.3421	20359	1327	0.285714	4.38346	7	2	0.0801527	1.22971	42	524	0.0966174	1.48232	0.0771084	1.18301	32	415	0.1005	1.54188	0.0841424	1.29092	26	309	0.106952	1.64087	0.0873786	1.34057	18	206	0.11704	1.79564	0.0974026	1.49436	15	154	0.125654	1.92781	0.11	1.68763	11	100	0.134473	2.0631	0.12	1.84106	9	75
	expression variance					0.0977199	1.49923	1228	120	0.0815109	1.25055	41	503	0.0654472	1.0041	0.0822943	1.26257	33	401	0.0614833	0.943285	0.0631229	0.96844	19	301	0.0570543	0.875334	0.05	0.767106	10	200	0.0576053	0.883787	0.0533333	0.818247	8	150	0.0603582	0.926024	0.07	1.07395	7	100	0.0624656	0.958355	0.08	1.22737	6	75
	dosage sensitivity
	frequency of gene copy number loss					0.5	7.67106	2	1	0.0594679	0.912364	38	639	0.0627459	0.962655	0.0594679	0.912364	38	639	0.0635633	0.975196	0.0610933	0.9373	19	311	0.0648807	0.995408	0.0541667	0.831032	13	240	0.0680401	1.04388	0.0685714	1.05203	12	175	0.0705352	1.08216	0.0685714	1.05203	12	175	0.0715073	1.09707	0.0657895	1.00935	5	76
	combination fitSNP DER values and expression variance					0.272727	4.18422	11	3	0.088	1.35011	44	500	0.0996942	1.52952	0.0947631	1.45387	38	401	0.102057	1.56577	0.09	1.38079	27	300	0.105372	1.61663	0.095	1.4575	19	200	0.115373	1.77007	0.1	1.53421	15	150	0.121086	1.85771	0.1	1.53421	10	100	0.128101	1.96534	0.131579	2.0187	10	76
	combination fitSNP DER values and dosage sensitivity
	combination fitSNP DER values and frequency of gene copy number loss					0.1	1.53421	20	2	0.06	0.920528	30	500	0.057069	0.875559	0.065	0.997238	26	400	0.0558053	0.856172	0.0466667	0.715966	14	300	0.0558831	0.857366	0.05	0.767106	10	200	0.0580029	0.889888	0.0533333	0.818247	8	150	0.0614903	0.943392	0.06	0.920528	6	100	0.0610672	0.9369	0.0666667	1.02281	5	75
	combination expression variance and dosage sensitivity
	combination expression variance and frequency gene copy number loss					0.0850112	1.30425	447	38	0.078	1.19669	39	500	0.062117	0.953006	0.07	1.07395	28	400	0.0576507	0.884485	0.07	1.07395	21	300	0.0533036	0.817791	0.07	1.07395	14	200	0.0455627	0.699029	0.0533333	0.818247	8	150	0.0392954	0.602874	0.04	0.613685	4	100	0.0327244	0.502061	0.04	0.613685	3	75
	combination frequency of gene copy number loss and dosage sensitivity
OVARIAN CANCER	fitSNP DER values	0.00730408	136.91	18209	133	0.142857	19.5585	7	1	0.015444	2.11444	8	518	0.0187277	2.56401	0.0168269	2.30377	7	416	0.0195937	2.68257	0.015625	2.13922	5	320	0.0210882	2.88718	0.0192308	2.63288	4	208	0.0237162	3.24698	0.02	2.7382	3	150	0.0243038	3.32743	0.00970874	1.32922	1	103	0.0275992	3.77859	0.0131579	1.80144	1	76
	expression variance					0.0178571	2.44482	56	1	0.00795229	1.08875	4	503	0.00983131	1.346	0.01	1.3691	4	400	0.0100745	1.3793	0.00993378	1.36003	3	302	0.0096553	1.3219	0.01	1.3691	2	200	0.00910173	1.24612	0.0128205	1.75525	2	156	0.00836759	1.14561	0.01	1.3691	1	100	0.00605276	0.828682	0.012987	1.77805	1	77
	dosage sensitivity					0.0166667	2.28183	60	1	0.00856164	1.17217	5	584	0.0095359	1.30556	0.010846	1.48492	5	461	0.00943712	1.29203	0.00867052	1.18708	3	346	0.00928707	1.27149	0.00787402	1.07803	2	254	0.00979987	1.3417	0.0105263	1.44116	2	190	0.0097529	1.33527	0.00793651	1.08659	1	126	0.00998542	1.3671	0.0106383	1.45649	1	94
	frequency of gene copy number loss					0.0078125	1.06961	128	1	0.0076118	1.04213	16	2102	0.00649297	0.888951	0.0076118	1.04213	16	2102	0.00621396	0.850752	0.00527705	0.722479	2	379	0.00634682	0.868942	0.00527705	0.722479	2	379	0.00687905	0.941809	0.00527705	0.722479	2	379	0.00740951	1.01443	0.0078125	1.06961	1	128	0.0078125	1.06961	0.0078125	1.06961	1	128
	combination fitSNP DER values and expression variance					0.25	34.2274	4	1	0.01	1.3691	5	500	0.0128897	1.76472	0.0075	1.02682	3	400	0.0135319	1.85266	0.00666667	0.912732	2	300	0.0160156	2.19269	0.00497512	0.681143	1	201	0.020145	2.75805	0.00666667	0.912732	1	150	0.0249272	3.41278	0.01	1.3691	1	100	0.0333039	4.55963	0.0133333	1.82546	1	75
	combination fitSNP DER values and dosage sensitivity					0.111111	15.2122	18	2	0.014	1.91674	7	500	0.0228277	3.12533	0.015	2.05365	6	400	0.0247245	3.38502	0.0166667	2.28183	5	300	0.027433	3.75585	0.025	3.42274	5	200	0.031059	4.25228	0.0266667	3.65093	4	150	0.0319468	4.37383	0.02	2.7382	2	100	0.0353889	4.84508	0.0266667	3.65093	2	75
	combination fitSNP DER values and frequency of gene copy number loss					0.0173913	2.38104	344	6	0.011976	1.63964	6	500	0.00975466	1.33551	0.0149626	2.04853	6	400	0.00886746	1.21404	0.013289	1.8194	4	300	0.00660763	0.904649	0.0149254	2.04343	3	200	0.00377385	0.516676	0.00662252	0.906687	1	150	0.00213277	0.291998	0	0	0	100	0	0	0	0	0	75
	combination expression variance and dosage sensitivity					0.0168067	2.301	113	2	0.00589391	0.806934	3	500	0.00760862	1.04169	0.00735294	1.00669	3	400	0.0078725	1.07782	0.00974026	1.33354	3	300	0.00769818	1.05396	0.0144231	1.97466	3	200	0.00570546	0.781133	0.0126582	1.73304	2	150	0.00392065	0.536775	0	0	0	100	0	0	0	0	0	75
	combination expression variance and frequency gene copy number loss					0.0116279	1.59197	169	2	0.00795229	1.08875	4	500	0.00643465	0.880966	0.00992556	1.35891	4	400	0.00583602	0.799008	0.00990099	1.35554	3	300	0.00470667	0.644389	0.00985222	1.34886	2	200	0.00275073	0.376601	0.00662252	0.906687	1	150	0.000637708	0.0873084	0	0	0	100	0	0	0	0	0	75
	combination frequency of gene copy number loss and dosage sensitivity					0.25	34.2274	4	1	0.004	0.547639	2	500	0.0110213	1.50893	0.005	0.684549	2	400	0.0126608	1.73338	0.00333333	0.456366	1	300	0.0156036	2.13628	0.005	0.684549	1	200	0.0213624	2.92472	0.00662252	0.906687	1	151	0.0265476	3.63462	0.01	1.3691	1	100	0.0357252	4.89113	0.0133333	1.82546	1	75
GLIOBLASTOMA	fitSNP DER values	0.0411612	24.2947	20359	838	0.2	4.85895	5	1	0.0343511	0.834553	18	524	0.0414904	1.008	0.0385542	0.936665	16	415	0.042485	1.03216	0.0453074	1.10073	14	309	0.0433467	1.0531	0.0339806	0.82555	7	206	0.0443647	1.07783	0.0324675	0.788791	5	154	0.0469724	1.14118	0.04	0.97179	4	100	0.0541112	1.31462	0.04	0.97179	3	75
	expression variance					0.0826045	2.00685	1029	85	0.062	1.50627	31	500	0.0486914	1.18294	0.0625	1.51842	25	400	0.0448111	1.08867	0.0498339	1.2107	15	301	0.0415203	1.00873	0.05	1.21474	10	200	0.038373	0.932262	0.06	1.45768	9	150	0.0324356	0.788015	0.0485437	1.17936	5	103	0.0223885	0.543923	0.038961	0.946549	3	77
	dosage sensitivity					0.0566038	1.37517	106	6	0.031746	0.771262	16	504	0.0300276	0.729514	0.03	0.728842	12	400	0.0302066	0.733861	0.0320513	0.778678	10	312	0.0303702	0.737836	0.0390244	0.948088	8	205	0.0292775	0.71129	0.0454546	1.10431	7	154	0.0255897	0.621695	0.0566038	1.37517	6	106	0.0134265	0.326194	0.0263158	0.639336	2	76
	frequency of gene copy number loss					0.0505648	1.22846	5577	282	0.0453752	1.10238	26	573	0.0291496	0.708182	0.0260663	0.633275	11	422	0.0260663	0.633275	0.0260663	0.633275	11	422	0.0260663	0.633275	0.0260663	0.633275	11	422	0.0260663	0.633275	0.0260663	0.633275	11	422	0.0260663	0.633275	0.0260663	0.633275	11	422	0.0260663	0.633275	0.0260663	0.633275	11	422
	combination fitSNP DER values and expression variance					0.5	12.1474	2	1	0.07	1.70063	35	500	0.0824233	2.00245	0.065	1.57916	26	400	0.0854943	2.07706	0.0766667	1.8626	23	300	0.0904832	2.19827	0.095	2.308	19	200	0.0927069	2.25229	0.0866667	2.10555	13	150	0.0949283	2.30626	0.07	1.70063	7	100	0.100216	2.43471	0.0666667	1.61965	5	75
	combination fitSNP DER values and dosage sensitivity					0.111111	2.69942	9	1	0.026	0.631663	13	500	0.0293302	0.712569	0.025	0.607369	10	400	0.0302088	0.733915	0.0233333	0.566877	7	300	0.0321751	0.781686	0.025	0.607369	5	200	0.0359621	0.87369	0.0266667	0.64786	4	150	0.0402517	0.977905	0.039604	0.962168	4	101	0.0443226	1.07681	0.04	0.97179	3	75
	combination fitSNP DER values and frequency of gene copy number loss					0.166667	4.04912	6	1	0.05	1.21474	25	500	0.053986	1.31158	0.0523691	1.27229	21	401	0.0551458	1.33975	0.06	1.45768	18	300	0.0550343	1.33704	0.05	1.21474	10	200	0.052743	1.28138	0.0533333	1.29572	8	150	0.0529461	1.28631	0.06	1.45768	6	100	0.0513239	1.2469	0.0533333	1.29572	4	75
	combination expression variance and dosage sensitivity					0.0660377	1.60437	106	7	0.058	1.4091	29	500	0.0483015	1.17347	0.05	1.21474	20	400	0.0469447	1.14051	0.05	1.21474	15	300	0.046035	1.11841	0.055	1.33621	11	200	0.0441556	1.07275	0.0466667	1.13376	7	150	0.0429186	1.0427	0.06	1.45768	6	100	0.0367942	0.893906	0.0533333	1.29572	4	75
	combination expression variance and frequency gene copy number loss					0.333333	8.09825	3	1	0.078	1.89499	39	500	0.0746628	1.81391	0.075	1.82211	30	400	0.0739711	1.79711	0.0766667	1.8626	23	300	0.0731752	1.77777	0.065	1.57916	13	200	0.0757303	1.83985	0.0666667	1.61965	10	150	0.0792699	1.92584	0.0495049	1.20271	5	101	0.085158	2.06889	0.0666667	1.61965	5	75
	combination frequency of gene copy number loss and dosage sensitivity					0.0415225	1.00878	2023	84	0.028	0.680253	14	500	0.0167798	0.407662	0.0175	0.425158	7	400	0.0154255	0.374759	0.0133333	0.32393	4	300	0.0156844	0.381048	0.01	0.242947	2	200	0.0171665	0.417055	0.013245	0.321785	2	151	0.0190743	0.463404	0.02	0.485895	2	100	0.0205881	0.500184	0.0266667	0.64786	2	75
MEDULLOBLASTOMA	fitSNP DER values	0.00607581	164.587	17940	109	0.015873	2.61249	189	3	0.00770713	1.26849	4	519	0.00882116	1.45185	0.00968523	1.59406	4	413	0.00886939	1.45979	0.0125786	2.07028	4	318	0.0080938	1.33214	0.0148515	2.44436	3	202	0.00552577	0.909471	0.0121951	2.00716	2	164	0.00285503	0.469901	0	0	0	101	0	0	0	0	0	80
	expression variance					0.0198413	3.26562	252	5	0.014	2.30422	7	500	0.0133201	2.19232	0.0175	2.88028	7	400	0.0127798	2.10339	0.0166667	2.74312	5	300	0.0112364	1.84937	0.015	2.46881	3	200	0.00849313	1.39786	0.013245	2.17996	2	151	0.00697541	1.14806	0.01	1.64587	1	100	0.00473815	0.779838	0.0133333	2.1945	1	75
	dosage sensitivity
	frequency of gene copy number loss					0.0139535	2.29656	215	3	0.00996016	1.63931	5	502	0.01045	1.71994	0.00721154	1.18693	3	416	0.0106682	1.75584	0.00721154	1.18693	3	416	0.0118165	1.94485	0.0139535	2.29656	3	215	0.0120441	1.9823	0.0116959	1.925	2	171	0.0116959	1.925	0.0116959	1.925	2	171	0.0116959	1.925	0.0116959	1.925	2	171
	combination fitSNP DER values and expression variance					0.1	16.4587	10	1	0.008	1.3167	4	500	0.00993215	1.6347	0.005	0.822936	2	400	0.0105951	1.74381	0.00664452	1.0936	2	301	0.0122121	2.00996	0.005	0.822936	1	200	0.0156883	2.58209	0.00666667	1.09725	1	150	0.0189952	3.12637	0.01	1.64587	1	100	0.0244353	4.02173	0.0133333	2.1945	1	75
	combination fitSNP DER values and dosage sensitivity
	combination fitSNP DER values and frequency of gene copy number loss					0.0147929	2.43472	338	5	0.014	2.30422	7	500	0.00741481	1.22038	0.0125	2.05734	5	400	0.00606552	0.998307	0.01	1.64587	3	300	0.0040429	0.66541	0.005	0.822936	1	200	0.00376515	0.619695	0.00666667	1.09725	1	150	0.00312335	0.514064	0.01	1.64587	1	100	0.000706508	0.116282	0	0	0	75
	combination expression variance and dosage sensitivity
	combination expression variance and frequency gene copy number loss					0.0588235	9.6816	17	1	0.016	2.63339	8	500	0.017568	2.89147	0.015	2.46881	6	400	0.0180832	2.97626	0.0133333	2.1945	4	300	0.0189495	3.11885	0.015	2.46881	3	200	0.0216373	3.56121	0.02	3.29174	3	150	0.0231376	3.80815	0.02	3.29174	2	100	0.0259143	4.26516	0.0266667	4.38899	2	75
	combination frequency of gene copy number loss and dosage sensitivity
[truncated: 120 more columns]
