# Supplementary material for: Cancer Gene Prioritization for Targeted Resequencing Using FitSNP Scores
Source: PLoS One. 2012 Mar 1;7(3):e31333. doi: 10.1371/journal.pone.0031333 (PMC3291573; doi:10.1371/journal.pone.0031333)
Supplement: Table S2 — Ranked lists of the different prioritization methods. These ranked lists are based on the brute force weighted ranking algorithm, performed across the different cancer entities. The ranking has been performed on the single prioritization strategies alone as well as together with the combined strategies. (XLS) [file pone.0031333.s006.xls]

## Sheet: OVERVIEW
	OVERVIEW FOR A THRESHOLD OF 100 GENES TO SEQUENCE
	ALL PRIORITIZATION STRATEGIES							WITHOUT DOSAGE SENSITIVITY
	BREAST CANCER - COLON CANCER - OVARIAN CANCER - GLIOBLASTOMA							BREAST CANCER - COLON CANCER - OVARIAN CANCER - GLIOBLASTOMA - PANCREAS CANCER - MEDULLOBLASTOMA
	INCLUDING COMBINATIONS				EXCLUDING COMBINATIONS				INCLUDING COMBINATIONS				EXCLUDING COMBINATIONS
RANK	100 GENES			RANK	100 GENES			RANK	100 GENES			RANK	100 GENES
1	fitSNP DER value - expression variance			1	fitSNP DER value			1	fitSNP DER value - expression variance			1	fitSNP DER value
2	fitSNP DER value			2	frequency of copy number loss			2	fitSNP DER value			2	frequency of copy number loss
3	fitSNP DER value - dosage sensitivity			3	expression variance			3	expression variance - frequency of copy number loss			3	baseline
4	dosage sensitivity - frequency of copy number loss			4	baseline			4	fitSNP DER value - frequency of copy number loss			4	expression variance
5	expression variance - frequency of copy number loss			5	dosage sensitivity			5	frequency of copy number loss
6	fitSNP DER value - frequency of copy number loss							6	baseline
7	expression variance - dosage sensitivity							7	expression variance
8	frequency of copy number loss
9	expression variance
10	baseline
11	dosage sensitivity
	fitSNP
	combinations using fitSNP
	baseline

## Sheet: ALL PRIOR - INCL COMB
	ALL PRIORITIZATION VALUES - INCLUDING COMBINATIONS
	BREAST CANCER - COLON CANCER - OVARIAN CANCER - GLIOBLASTOMA
RANK	10 GENES	25 GENES	50 GENES	75 GENES	100 GENES	150 GENES	200 GENES	300 GENES	400 GENES	500 GENES
1	fitSNP DER value	fitSNP DER value	fitSNP DER value	fitSNP DER value	fitSNP DER value - expression variance	fitSNP DER value - expression variance	fitSNP DER value	fitSNP DER value	fitSNP DER value - expression variance	fitSNP DER value - expression variance
2	dosage sensitivity - frequency of copy number loss	dosage sensitivity - frequency of copy number loss	fitSNP DER value - expression variance	fitSNP DER value - expression variance	fitSNP DER value	fitSNP DER value	fitSNP DER value - expression variance	fitSNP DER value - expression variance	fitSNP DER value - dosage sensitivity	fitSNP DER value
3	fitSNP DER value - expression variance	fitSNP DER value - expression variance	fitSNP DER value - dosage sensitivity	fitSNP DER value - dosage sensitivity	fitSNP DER value - dosage sensitivity	fitSNP DER value - dosage sensitivity	fitSNP DER value - dosage sensitivity	fitSNP DER value - dosage sensitivity	fitSNP DER value	fitSNP DER value - dosage sensitivity
4	fitSNP DER value - frequency of copy number loss	fitSNP DER value - dosage sensitivity	dosage sensitivity - frequency of copy number loss	dosage sensitivity - frequency of copy number loss	dosage sensitivity - frequency of copy number loss	dosage sensitivity - frequency of copy number loss	dosage sensitivity - frequency of copy number loss	dosage sensitivity - frequency of copy number loss	fitSNP DER value - frequency of copy number loss	fitSNP DER value - frequency of copy number loss
5	expression variance - frequency of copy number loss	expression variance - frequency of copy number loss	expression variance - frequency of copy number loss	expression variance - frequency of copy number loss	expression variance - frequency of copy number loss	expression variance - frequency of copy number loss	fitSNP DER value - frequency of copy number loss	fitSNP DER value - frequency of copy number loss	dosage sensitivity - frequency of copy number loss	expression variance - frequency of copy number loss
6	fitSNP DER value - dosage sensitivity	fitSNP DER value - frequency of copy number loss	fitSNP DER value - frequency of copy number loss	fitSNP DER value - frequency of copy number loss	fitSNP DER value - frequency of copy number loss	fitSNP DER value - frequency of copy number loss	expression variance - frequency of copy number loss	expression variance - frequency of copy number loss	expression variance - frequency of copy number loss	dosage sensitivity - frequency of copy number loss
7	baseline	frequency of copy number loss	frequency of copy number loss	frequency of copy number loss	expression variance - dosage sensitivity	expression variance - dosage sensitivity	expression variance - dosage sensitivity	expression variance - dosage sensitivity	expression variance - dosage sensitivity	expression variance - dosage sensitivity
8	frequency of copy number loss	expression variance - dosage sensitivity	expression variance - dosage sensitivity	expression variance - dosage sensitivity	frequency of copy number loss	frequency of copy number loss	frequency of copy number loss	frequency of copy number loss	frequency of copy number loss	frequency of copy number loss
9	dosage sensitivity	expression variance	baseline	expression variance	expression variance	expression variance	expression variance	expression variance	expression variance	expression variance
10	expression variance - dosage sensitivity	baseline	expression variance	baseline	baseline	baseline	dosage sensitivity	dosage sensitivity	dosage sensitivity	dosage sensitivity
11	expression variance	dosage sensitivity	dosage sensitivity	dosage sensitivity	dosage sensitivity	dosage sensitivity	baseline	baseline	baseline	baseline
	baseline
	fitSNP
	combinations using fitSNP

## Sheet: ALL PRIOR - EXCL COMB
	ALL PRIORITIZATION VALUES - EXCLUDING COMBINATIONS
	BREAST CANCER - COLON CANCER - OVARIAN CANCER - GLIOBLASTOMA
RANK	10 GENES	25 GENES	50 GENES	75 GENES	100 GENES	150 GENES	200 GENES	300 GENES	400 GENES	500 GENES
1	fitSNP DER value	fitSNP DER value	fitSNP DER value	fitSNP DER value	fitSNP DER value	fitSNP DER value	fitSNP DER value	fitSNP DER value	fitSNP DER value	fitSNP DER value
2	frequency of copy number loss	frequency of copy number loss	frequency of copy number loss	frequency of copy number loss	frequency of copy number loss	baseline	baseline	baseline	expression variance	frequency of copy number loss
3	baseline	baseline	baseline	baseline	expression variance	frequency of copy number loss	expression variance	expression variance	baseline	expression variance
4	expression variance	expression variance	expression variance	expression variance	baseline	expression variance	frequency of copy number loss	frequency of copy number loss	frequency of copy number loss	baseline
5	dosage sensitivity	dosage sensitivity	dosage sensitivity	dosage sensitivity	dosage sensitivity	dosage sensitivity	dosage sensitivity	dosage sensitivity	dosage sensitivity	dosage sensitivity
	fitSNP
	baseline

## Sheet: NO COR - INCL COMB
	NO CORRELATION AS PRIORITIZATION VALUE - INCLUDING COMBINATIONS
	BREAST CANCER - COLON CANCER - OVARIAN CANCER - GLIOBLASTOMA - PANCREAS CANCER - MEDULLOBLASTOMA
RANK	10 GENES	25 GENES	50 GENES	75 GENES	100 GENES	150 GENES	200 GENES	300 GENES	400 GENES	500 GENES
1	fitSNP DER value	fitSNP DER value - expression variance	fitSNP DER value - expression variance	fitSNP DER value - expression variance	fitSNP DER value - expression variance	fitSNP DER value - expression variance	fitSNP DER value - expression variance	fitSNP DER value - expression variance	fitSNP DER value - expression variance	fitSNP DER value - expression variance
2	fitSNP DER value - expression variance	fitSNP DER value	fitSNP DER value	fitSNP DER value	fitSNP DER value	fitSNP DER value	fitSNP DER value	fitSNP DER value	fitSNP DER value	fitSNP DER value
3	expression variance - frequency of copy number loss	expression variance - frequency of copy number loss	expression variance - frequency of copy number loss	expression variance - frequency of copy number loss	expression variance - frequency of copy number loss	expression variance - frequency of copy number loss	expression variance - frequency of copy number loss	expression variance - frequency of copy number loss	expression variance - frequency of copy number loss	expression variance - frequency of copy number loss
4	frequency of copy number loss	frequency of copy number loss	fitSNP DER value - frequency of copy number loss	fitSNP DER value - frequency of copy number loss	fitSNP DER value - frequency of copy number loss	fitSNP DER value - frequency of copy number loss	frequency of copy number loss	frequency of copy number loss	frequency of copy number loss	frequency of copy number loss
5	fitSNP DER value - frequency of copy number loss	fitSNP DER value - frequency of copy number loss	frequency of copy number loss	frequency of copy number loss	frequency of copy number loss	frequency of copy number loss	fitSNP DER value - frequency of copy number loss	fitSNP DER value - frequency of copy number loss	fitSNP DER value - frequency of copy number loss	fitSNP DER value - frequency of copy number loss
6	baseline	baseline	baseline	baseline	baseline	expression variance	expression variance	expression variance	expression variance	expression variance
7	expression variance	expression variance	expression variance	expression variance	expression variance	baseline	baseline	baseline	baseline	baseline
	fitSNP
	combinations using fitSNP
	baseline

## Sheet: NO COR - EXCL COMB
	NO CORRELATION AS PRIORITIZATION VALUE - EXCLUDING COMBINATIONS
	BREAST CANCER - COLON CANCER - OVARIAN CANCER - GLIOBLASTOMA - PANCREAS CANCER - MEDULLOBLASTOMA
RANK	10 GENES	25 GENES	50 GENES	75 GENES	100 GENES	150 GENES	200 GENES	300 GENES	400 GENES	500 GENES
1	fitSNP DER value	fitSNP DER value	fitSNP DER value	fitSNP DER value	fitSNP DER value	fitSNP DER value	fitSNP DER value	fitSNP DER value	fitSNP DER value	fitSNP DER value
2	frequency of copy number loss	frequency of copy number loss	frequency of copy number loss	frequency of copy number loss	frequency of copy number loss	frequency of copy number loss	frequency of copy number loss	frequency of copy number loss	frequency of copy number loss	frequency of copy number loss
3	baseline	baseline	baseline	baseline	baseline	baseline	baseline	expression variance	expression variance	expression variance
4	expression variance	expression variance	expression variance	expression variance	expression variance	expression variance	expression variance	baseline	baseline	baseline
	fitSNP
	baseline
