# Supplementary material for: Cancer Gene Prioritization for Targeted Resequencing Using FitSNP Scores
Source: PLoS One. 2012 Mar 1;7(3):e31333. doi: 10.1371/journal.pone.0031333 (PMC3291573; doi:10.1371/journal.pone.0031333)
Supplement: Table S3 — Overview of the mutated genes in the different studied cancer entities. (XLS) [file pone.0031333.s007.xls]

## Sheet: genes mutated in X samples
BREAST CANCER (n=10)		COLON CANCER (n=11)		PANCREAS CANCER (n=24)		OVARIAN CANCER (n=7)		GLIOBLASTOMA (n=19)		MEDULLOBLASTOMA (n=14)
genes	number of samples with mutation	genes	number of samples with mutation	genes	number of samples with mutation	genes	number of samples with mutation	genes	number of samples with mutation	genes	number of samples with mutation
TP53	9	APC	9	KRAS	24	ARID1A	5	TP53	9	MLL2	2
FLNA	5	KRAS	6	TP53	18	PIK3CA	3	PTEN	5	ZZEF1	1
SCN3A	3	TP53	5	TTN	8	PPP2R1A	2	RYR2	4	ZP2	1
ODZ1	3	TTN	4	SMAD4	8	KRAS	2	IDH1	3	ZNF710	1
EP400	3	SYNE1	4	TPO	4	ZZEF1	1	PKHD1	3	ZNF219	1
CENTD3	3	SDK1	3	PCDH15	4	ZP4	1	LRP2	3	ZDHHC8	1
ZNF674	2	PIK3CA	3	MLL3	4	ZNF318	1	NF1	3	ZCCHC7	1
ZNF432	2	FNDC1	3	TGFBR2	3	ZNF223	1	LMX1A	3	WDR60	1
ZNF425	2	EVC2	3	ST6GAL2	3	ZHX3	1	MASS1	3	USP44	1
ZNF277	2	CSMD1	3	RYR2	3	YEATS2	1	COL3A1	3	TTC6	1
ZNF25	2	ADAMTSL3	3	PIK3CG	3	WARS2	1	C21orf29	3	TRIM24	1
ZBTB3	2	ZNRF4	2	OVCH1	3	UHRF1BP1L	1	ZNF497	2	TRAP1	1
TLN2	2	ZNF659	2	ODZ4	3	UBE3A	1	LCT	2	TP53	1
TG	2	ZNF536	2	LRRTM4	3	TXLNB	1	NOTCH1	2	TMPRSS9	1
TDRD6	2	ZFHX4	2	LRP1B	3	TRPV6	1	PKHD1L1	2	TMEM181	1
SREBF2	2	ZAN	2	GPR133	3	TRIM7	1	GRIN2B	2	TJP1	1
SORL1	2	TMEM16B	2	FMN2	3	TPO	1	ADAM18	2	TEC	1
SMC6L1	2	TGM3	2	DPP6	3	TP53	1	PIK3R1	2	TBR1	1
SLC22A9	2	STAB1	2	DEPDC2	3	TOP1	1	IRX6	2	SULF1	1
SIX4	2	SMAD4	2	CTNNA2	3	TNNT3	1	ENST00000355324	2	STX8	1
SERPINB11	2	SLCO1B3	2	BC37295_3	3	TKTL2	1	ENPP2	2	SSPO	1
SBNO1	2	RYR2	2	BAI3	3	THBS1	1	CPN1	2	SRBD1	1
RPRC1	2	RNF182	2	AHNAK	3	TENC1	1	TTN	2	SPRYD3	1
RANBP3	2	PTPRU	2	ZNF638	2	TCN1	1	TRPV5	2	SND1	1
PRKAA2	2	PLCG2	2	ZNF238	2	SPOP	1	RB1	2	SLC17A5	1
PODXL	2	PCDHGB4	2	ZAN	2	SPATA5L1	1	KIAA0774	2	SHPRH	1
PER1	2	OR4A16	2	XR_017918.1	2	SPACA3	1	COL4A4	2	RPS6KA6	1
OR2M4	2	OBSCN	2	XKR4	2	SON	1	CACNA1H	2	ROR1	1
NUP98	2	NEB	2	VWF	2	SOCS3	1	ARNT2	2	RIOK3	1
NOTCH1	2	NBEA	2	VPS13A	2	SMAD3	1	ACTRT1	2	REST	1
NID2	2	NAV3	2	VDAC2	2	SLITRK2	1	ACADS	2	RALYL	1
NFKBIE	2	MMP2	2	UNC13C	2	SLC4A3	1	LRRC7	2	RAB40B	1
MTMR8	2	MGC26733	2	TTC12	2	SLC30A1	1	LOC392617	2	RAB11FIP1	1
MICAL1	2	KIAA1529	2	TSC2	2	SLC18A3	1	SCUBE1	2	PTEN	1
MGC11332	2	KIAA1409	2	TNR	2	SLC12A7	1	OR2L13	2	PLEKHA7	1
LYST	2	KDR	2	TBX18	2	SFRP1	1	KIAA0133	2	PKD1	1
LOC340156	2	HDC	2	SYT1	2	SERPINB3	1	AKAP13	2	PIGG	1
LEPREL1	2	FRAS1	2	SYNE1	2	SALL3	1	MEFV	2	PCSK9	1
KIAA1946	2	ETFDH	2	SN	2	SAGE1	1	EGFR	2	PARM1	1
KIAA0934	2	EPHB6	2	SMARCA4	2	RRAS	1	FLJ40243	2	PAK7	1
KIAA0863	2	EPHA3	2	SLC6A2	2	RHBDD3	1	AIM1L	2	OTOA	1
GRIN2D	2	DKFZp761I2123	2	SLC6A15	2	RAI2	1	CPS1	2	OR6A2	1
GOLPH4	2	DEPDC2	2	SLC2A5	2	PTPRM	1	PIK3CA	2	OPRM1	1
GOLGB1	2	DDI1	2	SLC1A6	2	PPL	1	MUC16	2	NTSR1	1
G3BP2	2	CPAMD8	2	SF3B1	2	POLRMT	1	ITGAL	2	NRXN2	1
FLNC	2	CENPF	2	SENP1	2	PMFBP1	1	DSG4	2	NLRP8	1
FHOD3	2	CEACAM20	2	SEMA5B	2	PLEKHA6	1	TBX22	2	NLRP5	1
DYSF	2	CDH23	2	SCN5A	2	PGM1	1	SCN9A	2	NFASC	1
CTNND1	2	CBFA2T3	2	RYR1	2	PFKM	1	PHIP	2	NCKAP5L	1
CROCC	2	CAD	2	RREB1	2	PDZD7	1	NGEF	2	NAV1	1
CPSF3	2	C17orf27	2	RIMS1	2	PDE4DIP	1	LRRK1	2	MXI1	1
CNGA2	2	BMP6	2	RBAF600	2	PCDHA8	1	FRMPD4	2	MLL3	1
CENPE	2	ATP11C	2	RaLP	2	PCDHA7	1	CYP4F12	2	MKI67	1
CCDC18	2	AKAP9	2	Q9H8A7_HUMAN	2	PCDHA3	1	ASTN	2	MIPOL1	1
CACNA1H	2	AGTPBP1	2	Q9H5F0_HUMAN	2	PCDH10	1	VPS11	1	MED12L	1
C18orf19	2	ADAM8	2	Q8N800_HUMAN	2	PAPSS1	1	UGT1A6	1	MAPK7	1
C14orf21	2	ZZZ3	1	PPP1R3A	2	OXCT1	1	TPST2	1	LRP6	1
ATP8B4	2	ZSCAN5	1	PLEC1	2	OR6C75	1	TMEM132C	1	LRP1	1
AMPD2	2	ZNHIT1	1	PCSK6	2	OR52J3	1	THBS1	1	LAMB1	1
AKAP6	2	ZNF714	1	PCNT	2	OR51I2	1	STIM2	1	KLF7	1
AGC1	2	ZNF624	1	PCDH18	2	OR4D1	1	STAP2	1	KIF24	1
ADAM12	2	ZNF582	1	PCDH17	2	NUP98	1	SCN1B	1	KIF19	1
ZNHIT2	1	ZNF572	1	PB1	2	NR6A1	1	RP1L1	1	JMJD1C	1
ZNF75A	1	ZNF568	1	OTX1	2	NR2F2	1	Q96CK5_HUMAN	1	JAG1	1
ZNF707	1	ZNF560	1	OR10R2	2	NLGN4X	1	Q5T740_HUMAN	1	ITPRIPL1	1
ZNF694	1	ZNF540	1	NRXN3	2	NDRG2	1	PRSS22	1	ITIH4	1
ZNF646	1	ZNF521	1	NRG2	2	MYO5B	1	PLEKHA4	1	ITCH	1
ZNF644	1	ZNF480	1	NOD3	2	MYO1G	1	PIP5K3	1	ISLR	1
ZNF569	1	ZNF471	1	MYH2	2	MYO16	1	PDGFB	1	IRGC	1
ZNF548	1	ZNF442	1	MUC16	2	MRI1	1	PDE1C	1	ICT1	1
ZNF546	1	ZNF435	1	MIZF	2	MFSD5	1	PCSK2	1	HNRNPA2B1	1
ZNF541	1	ZNF43	1	MEP1A	2	MCF2L2	1	PCDH11X	1	HIRIP3	1
ZNF532	1	ZNF291	1	MASS1	2	MAS1	1	OR2AG1	1	GYLTL1B	1
ZNF529	1	ZNF262	1	MAP2	2	MARK3	1	OAS3	1	GRID1	1
ZNF318	1	ZNF235	1	LRRN3	2	MARK1	1	NLGN2	1	GRIA3	1
ZNF281	1	ZNF232	1	LRRC3B	2	LRRK2	1	MTP	1	GORASP1	1
ZNF267	1	ZNF217	1	LRFN5	2	LRP1B	1	MHC2TA	1	GLS2	1
ZNF22	1	ZNF155	1	LOC441136	2	LECT1	1	MAGEC1	1	FSHR	1
ZNF183	1	ZFPM2	1	LAMA1	2	LAMA5	1	LRAT	1	FLNC	1
ZNF161	1	ZFHX1B	1	KLHDC4	2	KLHL28	1	LOC651746	1	ESYT2	1
ZNF142	1	ZDHHC7	1	KIAA1944	2	KIAA1539	1	LOC643866	1	ERBB2IP	1
ZNF124	1	ZD52F10	1	KIAA1024	2	KIAA1109	1	KLHDC5	1	DOPEY1	1
ZNF10	1	ZBTB8	1	KIAA0774	2	KIAA0247	1	KCNA7	1	CYR61	1
ZIC3	1	YEATS2	1	KCNMA1	2	KCNV2	1	IRS1	1	CUL4A	1
ZFYVE26	1	XRCC1	1	INHBB	2	IL1RAP	1	IBTK	1	CTNNB1	1
ZFP64	1	XPO4	1	HTR1A	2	IGSF10	1	HMG20A	1	CORIN	1
ZDHHC4	1	XKR3	1	GUCY1A2	2	HSPA14	1	GATA6	1	COL20A1	1
ZCSL3	1	WRN	1	GALNT13	2	HSP90B1	1	FGD4	1	CNTD1	1
ZCCHC14	1	WNT8B	1	FLJ46365	2	HECTD1	1	FANCD2	1	CLCN7	1
ZBTB39	1	WNT16	1	FLJ39502	2	HAO2	1	ENST00000357689	1	CHRNA5	1
YY2	1	WNK1	1	FLJ38377	2	GRN	1	CXorf27	1	CHD7	1
XPO7	1	WDR49	1	FLJ32110	2	GPT	1	CNTNAP2	1	CD177	1
XPO5	1	WDR19	1	FLJ10324	2	GPR3	1	CLCN1	1	CCDC155	1
XKR7	1	WAC	1	FAT4	2	GIMAP8	1	CEACAM1	1	CASKIN1	1
XDH	1	VPS13A	1	F8	2	GATA3	1	CART1	1	CA1	1
XBP1	1	VIM	1	EVPL	2	GARNL3	1	C2orf17	1	C7orf33	1
XAB2	1	VEST1	1	EP300	2	GALNT8	1	C14orf31	1	C6orf103	1
WNT2	1	UTX	1	ELN	2	GAL3ST3	1	ZNF507	1	C1orf167	1
WNK1	1	UTP14C	1	DOT1L	2	FNDC3B	1	ZNF25	1	C14orf101	1
WFDC1	1	USP52	1	DOCK2	2	FAT4	1	XR_017335.1	1	BAZ1A	1
WDSOF1	1	USP32	1	DNAH11	2	FAM71B	1	TYR	1	AZI1	1
WDR60	1	USP28	1	DMD	2	FAM13C	1	TRPM4	1	ARID1A	1
WDR53	1	UQCRC2	1	DLG2	2	ETV6	1	TREML2	1	APOA1BP	1
WDR48	1	UNQ689	1	DLEC1	2	EPHA1	1	TOR1A	1	ANK3	1
WBSCR28	1	UNC84B	1	DLC1	2	EML3	1	THAP9	1	ALPK2	1
WBP4	1	UNC13B	1	DKFZP586P0123	2	DYRK1A	1	TDRD9	1	AFM	1
WARS	1	UHRF2	1	CYFIP1	2	DPP8	1	SULT6B1	1	ADAM9	1
VGCNL1	1	UGDH	1	CUBN	2	DNAJC13	1	SMARCC2	1	ADAM8	1
VEPH1	1	UBE3C	1	CSMD1	2	DNAH8	1	SLC38A4	1	ABCG1	1
VAV3	1	TYSND1	1	COL5A1	2	DMRTB1	1	SLC1A2	1
UTS2R	1	TXLNB	1	COH1	2	DIS3L2	1	SGPP2	1
UTP14C	1	TTYH2	1	CNTN5	2	DDX53	1	SCN3A	1
USP54	1	TTLL3	1	CMYA5	2	DCAF12L1	1	ROCK1	1
USP34	1	TTID	1	CLK1	2	CYP4F22	1	RHOT1	1
USP29	1	TSPYL5	1	CDKN2A	2	CSNK1D	1	RGSL1	1
UQCR	1	TSP-NY	1	CDH10	2	CSMD3	1	Q96PS2_HUMAN	1
UNQ9356	1	TSN	1	BRCA2	2	CRMP1	1	Q8N800_HUMAN	1
UGT1A9	1	TSKS	1	ATP10A	2	COL22A1	1	Q8IUR1_HUMAN	1
UBE2O	1	TRMT5	1	ARID1A	2	CLEC4C	1	PTPRU	1
UBE2I	1	TRIM71	1	ANK3	2	CHD4	1	POLE	1
TXNDC3	1	TRIM3	1	ADAMTS20	2	CELSR3	1	PLXNB2	1
TTN	1	TREX2	1	ADAMTS10	2	CELF5	1	PLXNA3	1
TTC3	1	TPX2	1	ABLIM2	2	C2orf16	1	PDCD11	1
TTC21B	1	TP53BP1	1	ZYG11B	1	C13orf35	1	p44S10	1
TTC15	1	TOP2A	1	ZNF682	1	C10orf91	1	OTUD1	1
TSN	1	TNNI3K	1	ZNF648	1	B4GALNT3	1	MYO1D	1
TRPM5	1	TNN	1	ZNF645	1	ATP4A	1	MTHFD2L	1
TRPC4	1	TNFRSF9	1	ZNF614	1	ARID1B	1	MGC35194	1
TRIP12	1	TMPRSS4	1	ZNF560	1	ARHGAP5	1	LTBP4	1
TRIOBP	1	TMEM132B	1	ZNF537	1	AMPD1	1	LRRC4B	1
TRIM36	1	TM7SF4	1	ZNF507	1	AICDA	1	KIAA0367	1
TRIM29	1	TLR9	1	ZNF451	1	ADNP2	1	KDR	1
TRIM25	1	TLR8	1	ZNF443	1	ADAM7	1	KCNJ15	1
TRIAD3	1	TIAM1	1	ZNF423	1			KCND2	1
TREML4	1	THRAP1	1	ZNF365	1			IMP4	1
TREML1	1	THAP9	1	ZNF334	1			ILT7	1
TREM1	1	TGM2	1	ZNF333	1			IGSF10	1
TPTE	1	TGFBR2	1	ZNF31	1			IGSF1	1
TPM4	1	TFG	1	ZNF253	1			HDAC2	1
TOP2B	1	TFEC	1	ZNF148	1			GPR116	1
TOP1	1	TCOF1	1	ZNF136	1			FSTL5	1
TNS	1	TCFL5	1	ZNF133	1			FLJ36601	1
TNFRSF25	1	TCF7L2	1	ZMAT4	1			FBXO40	1
TMPRSS6	1	TCF3	1	ZIM3	1			ENST00000334627	1
TMPRSS3	1	TCERG1L	1	ZHX3	1			EN2	1
TMEM63A	1	TCEB3B	1	ZFP36	1			DNAH9	1
TMEM62	1	TBX22	1	ZFHX1B	1			CYP26C1	1
TMEM39A	1	TBX15	1	ZDHHC4	1			C8A	1
TMEM37	1	TBX1	1	ZC3HDC7	1			C4orf7	1
TMEM28	1	TBC1D2B	1	ZC3H12B	1			ATP10B	1
TMEM132B	1	TA-KRP	1	ZBTB7	1			ARP10	1
TMEM123	1	TAIP-2	1	ZBTB33	1			ZSWIM4	1
TMED1	1	TAF2	1	ZBTB24	1			ZNF545	1
TM4SF7	1	TAF1L	1	YN002_HUMAN	1			XDH	1
TLN1	1	T3JAM	1	YLPM1	1			XAB2	1
TLL1	1	SYTL2	1	XYLT2	1			WDR22	1
TIMELESS	1	SYT9	1	XPO7	1			UNQ2446	1
TIFA	1	SYNPO	1	XPNPEP1	1			TRIO	1
TIAM2	1	SUHW4	1	WRNIP1	1			TGM1	1
THG-1	1	STX17	1	WNT9A	1			TAF6	1
THBS3	1	STMN4	1	WIRE	1			SLC16A5	1
TGM3	1	STK32C	1	WHSC1	1			SIGLEC5	1
TFAP2D	1	STAM	1	WDR44	1			SFTPB	1
TEX11	1	ST8SIA4	1	WDR42B	1			RIMS4	1
TESK2	1	SPTBN2	1	WDR27	1			RBM27	1
TESK1	1	SPOCK3	1	WDR17	1			RBM14	1
TEK	1	SORL1	1	WDR1	1			RAFTLIN	1
TECTA	1	SOCS6	1	WBSCR17	1			RAD52	1
TCP10	1	SNX8	1	WBSCR14	1			Q8NBE0_HUMAN	1
TCP1	1	SNX5	1	WASF3	1			PTCH2	1
TCFL1	1	SNTG2	1	VSIG1	1			PRPF18	1
TCF7L1	1	SNRPB2	1	VPS39	1			PRKDC	1
TCEAL5	1	SMTN	1	VPS16	1			PRIC285	1
TBXAS1	1	SMAD3	1	VPS13D	1			PHLPPL	1
TBX1	1	SMAD2	1	VMD2L1	1			PCDHB7	1
TBC1D2B	1	SLITRK6	1	VLDLR	1			PCDHA13	1
TBC1D19	1	SLITRK4	1	VIT	1			OR1L8	1
TAX1BP1	1	SLCO1A2	1	VIM	1			OR13J1	1
TAS2R13	1	SLC4A9	1	VGCNL1	1			NUP188	1
TA-KRP	1	SLC39A7	1	UTRN	1			NDUFS6	1
TAF1B	1	SLC37A4	1	USP42	1			MYR8	1
TAF1	1	SLC33A1	1	USP38	1			MSL2L1	1
TACC2	1	SLC29A1	1	USP31	1			LYNX1	1
TAC4	1	SLC26A10	1	USP20	1			LPL	1
SYTL2	1	SLC22A9	1	ULBP1	1			LETMD1	1
SYT3	1	SLC22A15	1	UCP3	1			LBP	1
SYNE2	1	SLC1A7	1	UBXD7	1			KRTHA4	1
SUV39H2	1	SLC12A7	1	UBR2	1			KLHL10	1
SUSD3	1	SLC12A5	1	UBQLN4	1			KIAA1441	1
SURF1	1	SLC11A2	1	UBE2M	1			KIAA1086	1
SUPT3H	1	SLB	1	UBE1L	1			HPCAL4	1
SULT6B1	1	SKIV2L	1	TXNDC6	1			GRCA	1
SULF2	1	SKIP	1	TUBB3	1			GPI7	1
STX5A	1	SIGLEC7	1	TTK	1			GNAI2	1
STX12	1	SHQ1	1	TTF1	1			GK	1
STATIP1	1	SHANK1	1	TTC24	1			FLJ30525	1
STAT4	1	SH3TC1	1	TTC21B	1			FLJ20186	1
STAT1	1	SGEF	1	TTBK2	1			FEZ1	1
STARD8	1	SFRS6	1	TSTA3	1			EPHA8	1
STAB1	1	SFMBT2	1	TSP-NY	1			EIF4G1	1
ST8SIA3	1	SF3A1	1	TRPM3	1			E2F4	1
SSNA1	1	SEZ6	1	TRPM2	1			COL4A5	1
SRGAP3	1	SETBP1	1	TRPM1	1			CIZ1	1
SPTY2D1	1	SERPINA3	1	TRIM58	1			CDC2L6	1
SPTLC1	1	SEMA3D	1	TRIM37	1			C9orf5	1
SPTBN1	1	SEC8L1	1	TRERF1	1			C6orf170	1
SPTAN1	1	SEC24B	1	TREH	1			C19orf29	1
SPTA1	1	SDCBP2	1	TP53BP1	1			C10orf47	1
SPOCD1	1	SDBCAG84	1	TOR3A	1			BST1	1
SPO11	1	SCNN1G	1	TNNI3	1			ARD1B	1
SPINK5	1	SCNN1B	1	TNK1	1			ABCC5	1
SPG4	1	SCN7A	1	TNFRSF8	1			ZNF487	1
SPEN	1	SCN3B	1	TNF	1			ZNF366	1
SPCS2	1	SCN1A	1	TMPRSS13	1			ZFPM1	1
SPATS2	1	SCN10A	1	TMPO	1			TUBGCP3	1
SPAG6	1	SALL3	1	TMEPAI	1			TDRD5	1
SP110	1	SALL2	1	TMEM8	1			SLITRK5	1
SOX15	1	SACS	1	TMEM63B	1			SAMD9	1
SOX13	1	RUNX1T1	1	TMEM16G	1			RLTPR	1
SORCS1	1	RTN4	1	TMEM16C	1			RIPK4	1
SORBS1	1	RREB1	1	TMEM16A	1			OR52A5	1
SOHLH1	1	RPS6KB1	1	TMEM132B	1			OR2G3	1
SNX25	1	RPL6	1	TMEFF2	1			OPRL1	1
SNTG2	1	RPAP1	1	TMCC2	1			MTX2	1
SN	1	RPA3	1	TM9SF4	1			MRPL13	1
SMOX	1	RORA	1	TM7SF4	1			MGC26598	1
SMC4L1	1	ROBO2	1	TLL2	1			LOC131873	1
SMARCAL1	1	ROBO1	1	TJP1	1			KIAA2022	1
SLICK	1	RNPEPL1	1	TIMELESS	1			KIAA0652	1
SLFN13	1	RNF31	1	THSD7B	1			IVNS1ABP	1
SLCO2B1	1	RIMS2	1	THNSL1	1			ITLN1	1
SLC9A2	1	RIMBP2	1	TGIF2	1			FN1	1
SLC9A10	1	RIC3	1	TG	1			FLJ23790	1
SLC8A3	1	RHPN1	1	TFSM1_HUMAN	1			FLJ10276	1
SLC7A7	1	RHEB	1	TFR2	1			EPHA6	1
SLC6A5	1	RFC4	1	TFPI2	1			ENPP6	1
SLC6A3	1	REV3L	1	TFF2	1			ECOP	1
SLC4A3	1	RET	1	TFCP2L1	1			DRD3	1
SLC39A12	1	RELN	1	TEX14	1			DKFZP564B1023	1
SLC38A3	1	RDH13	1	TESSP2	1			CXCR3	1
SLC35F1	1	RCN1	1	TENC1	1			CTEN	1
SLC35A2	1	RBP3	1	TDRD7	1			CHD5	1
SLC25A30	1	RBM10	1	TCFL1	1			CCNL2	1
SLC22A2	1	RB1CC1	1	TCEB3B	1			CACNG4	1
SLC17A6	1	RAVER2	1	TBX6	1			C14orf43	1
SLC16A2	1	RASSF4	1	TBX5	1			C10orf18	1
SLC12A3	1	RASSF2	1	TBX15	1			APRG1	1
SLAMF1	1	RASGRP1	1	TBC1D14	1			AKNA	1
SKIV2L	1	RASGRF2	1	TATDN2	1			ABCA9	1
SKIP	1	RASAL2	1	TAS2R41	1			WNK2	1
SIPA1L1	1	RARB	1	TAF4	1			WDR24	1
SIGLEC5	1	RAPGEF4	1	TAF1L	1			SYDE2	1
SHCBP1	1	RALGDS	1	TAF1B	1			SKP2	1
SH3RF1	1	RABEP1	1	T	1			SERPINB7	1
SH2D3A	1	RAB5C	1	SYT7	1			PDHA2	1
SGKL	1	RAB38	1	SYT6	1			KNTC1	1
SFRS1	1	QKI	1	SYP	1			KIAA1946	1
SF3B2	1	PZP	1	SYNE2	1			KIAA0690	1
SF3B1	1	PTPRZ1	1	SV2A	1			HERC1	1
SERPINE2	1	PTPRS	1	SULF2	1			HCFC2	1
SERPINB1	1	PTPRN2	1	SULF1	1			GAD2	1
SEPHS2	1	PTPRH	1	STN2	1			EMR4	1
SEMA7A	1	PTPRD	1	STMN4	1			DCTN4	1
SEMA6D	1	PTEN	1	STK33	1			BAMBI	1
SEMA5B	1	PSMC5	1	STK23	1			ZNF160	1
SEMA4G	1	PSMA2	1	STK10	1			TRIP12	1
SEMA4B	1	PRTG	1	STIM1	1			TRAPPC3	1
SEMA3A	1	PRSS1	1	STAT4	1			SYNE1	1
SEC31L1	1	PRPS1	1	STARD8	1			SLC9A1	1
SCP2	1	PROS1	1	STARD13	1			SLC8A1	1
SCNN1B	1	PROL1	1	STAMBP	1			SLC14A1	1
SCN2A2	1	PRO0149	1	STAC2	1			SEZ6L	1
SCML1	1	PRNPIP	1	STAC	1			PTGFR	1
SCGB3A2	1	PRKDC	1	STAB1	1			POR	1
SCARF2	1	PRKD1	1	ST8SIA5	1			PLEC1	1
SATL1	1	PRKCZ	1	ST6GALNAC5	1			PHOX2B	1
SAPS1	1	PRKCE	1	SST	1			OTOF	1
SAMD9	1	PRIMA1	1	SRRM2	1			OR5M8	1
RYR2	1	PRG2	1	SRCRB4D	1			OR5BF1	1
RYR1	1	PRF1	1	SR140_HUMAN	1			OR4L1	1
RUFY1	1	PRDM9	1	SPTBN2	1			NP_001073940.1	1
RTTN	1	PQLC1	1	SPTAN1	1			MRPL37	1
RTP1	1	PQBP1	1	SPINLW1	1			MGC33414	1
RSN	1	PPP1R12A	1	SPATA13	1			LPHN3	1
RREB1	1	PPM1F	1	SPAP1	1			LOC284948	1
RPUSD4	1	PNPLA1	1	SP8	1			KLRG1	1
RPS9	1	PNMA3	1	SOX3	1			KIAA1967	1
RPS6KA3	1	PNLIPRP2	1	SORL1	1			KIAA1804	1
RPS26	1	PLXND1	1	SNX26	1			HOXA6	1
RPL3	1	PLEC1	1	SNX16	1			HBB	1
RPGRIP1	1	PLB1	1	SNRPC	1			GML	1
RP1L1	1	PLA2G4D	1	SNCAIP	1			FZD3	1
ROR1	1	PLA2G4B	1	SMTN	1			FOXA2	1
ROBO3	1	PKNOX1	1	SMOC1	1			FLJ45974	1
RNU3IP2	1	PKHD1L1	1	SMAD3	1			FLJ44186	1
RNF149	1	PKHD1	1	SLITRK5	1			F5	1
RNF127	1	PIK3R5	1	SLITRK3	1			ESR1	1
RNF123	1	PIGO	1	SLITRK2	1			EPHA5	1
RLTPR	1	PHKB	1	SLCO4C1	1			EPB41L4B	1
RIMS2	1	PHIP	1	SLCO1C1	1			ENST00000355177	1
RIMS1	1	PF6	1	SLCO1B1	1			ECHDC2	1
RIF1	1	PEX5L	1	SLCO1A2	1			DUSP22	1
RHD	1	PERQ1	1	SLC9A5	1			DKFZp564I1922	1
RHAG	1	PER1	1	SLC6A3	1			CYP2C19	1
RGS22	1	PEG3	1	SLC6A17	1			CTNNA2	1
RGL1	1	PEBP4	1	SLC4A9	1			COL14A1	1
RG9MTD2	1	PDZRN4	1	SLC4A8	1			CHST13	1
RFX2	1	PDZRN3	1	SLC4A10	1			CHRM5	1
RFC4	1	PDZD2	1	SLC45A1	1			CACNA2D3	1
RCE1	1	PDILT	1	SLC39A6	1			C9orf126	1
RBAF600	1	PDGFD	1	SLC39A10	1			C18orf25	1
RASL10B	1	PDE11A	1	SLC33A1	1			BTNL9	1
RASGRF2	1	PCSK2	1	SLC2A3	1			BIN1	1
RASAL2	1	PCP4	1	SLC2A1	1			ASIP	1
RARG	1	PCDHGA7	1	SLC28A3	1			APOB	1
RAPH1	1	PCDHA9	1	SLC25A26	1			ALLC	1
RANBP1	1	PCDH11X	1	SLC22A7	1			ADAM29	1
RAI17	1	PBXIP1	1	SLC22A15	1			TRPM3	1
RAC2	1	PBX4	1	SLC17A7	1			STK39	1
RABEP2	1	PBEF1	1	SLC17A1	1			RPUSD3	1
RAB41	1	PARP8	1	SLC14A1	1			Q8TBR1_HUMAN	1
PUS7	1	PAOX	1	SKD3	1			PRDM16	1
PUS1	1	PANK4	1	SIX2	1			OSR2	1
PURG	1	PAK6	1	SIPA1L2	1			MLLT7	1
PTRF	1	P2RY14	1	SIGLEC11	1			LY6K	1
PTPRC	1	P2RX7	1	SIDT1	1			HTR3E	1
PTPN6	1	OXCT1	1	SI	1			GNL2	1
PTPN14	1	OVGP1	1	SHKBP1	1			CRX	1
PTHLH	1	OVCH1	1	SHANK2	1			COL23A1	1
PTD004	1	OTOP2	1	SH3TC1	1			CMYA1	1
PSRC2	1	OSBPL5	1	SH3GL3	1			ABHD4	1
PSPC1	1	OSBP	1	SH2D1B	1			ZC3H6	1
PSME4	1	OR8K3	1	SGEF	1			TRIM58	1
PSD	1	OR6C75	1	SFRS16	1			TOP2A	1
PRSS7	1	OR6C6	1	SFRS12	1			SLIT2	1
PRRG1	1	OR6C1	1	SF3A1	1			Q9H8D1_HUMAN	1
PRPS1L1	1	OR5K1	1	SEZ6L	1			Q8NDH2_HUMAN	1
PRPS1	1	OR5J2	1	SESN2	1			PTPN23	1
PRPF4B	1	OR5H6	1	SEMA4D	1			OR8D2	1
PRPF39	1	OR51T1	1	SEC14L3	1			MRPL55	1
PRODH	1	OR51E1	1	SDS	1			MGC33367	1
PRKAA1	1	OR4K14	1	SDPR	1			MARK3	1
PRDX5	1	OR2T34	1	SCRIB	1			LOC284912	1
PRDM4	1	OR2T33	1	SCNN1G	1			KLK9	1
PRDM13	1	OR1E2	1	SCNN1B	1			KIAA1467	1
PPP1R3A	1	OR13F1	1	SCNM1	1			KCNB2	1
PPP1R12A	1	OR10G3	1	SCN7A	1			HHIP	1
PPM1E	1	OMA1	1	SCN4A	1			GPS1	1
PPHLN1	1	OLFM2	1	SCN2A2	1			GCM2	1
PPFIBP2	1	ODZ1	1	SCN11A	1			FSTL1	1
PPAPDC1A	1	NUP210L	1	SCGN	1			FLJ41170	1
PP	1	NUP210	1	SCFD2	1			FLJ36004	1
POU4F2	1	NTNG1	1	SCAP2	1			FLJ20294	1
POU2F1	1	NR3C2	1	SBLF	1			FLJ20035	1
POP1	1	NOS3	1	SART3	1			ERCC5	1
POLR2F	1	NODAL	1	SARS2	1			DNAH3	1
POLH	1	NLGN4X	1	SACS	1			DAB2IP	1
PNPLA1	1	NID	1	RUNX1T1	1			COH1	1
PNLIPRP1	1	NFATC1	1	RTTN	1			CHD9	1
PNCK	1	NF1	1	RTL1	1			CEP135	1
PLXNB1	1	NEUGRIN	1	RPGRIP1	1			C16orf9	1
PLS3	1	NELL1	1	RP1	1			ABCA10	1
PLOD1	1	NDUFA1	1	RODH	1			UPK3B	1
PLEKHG2	1	NDST3	1	RNUT1	1			SLC7A13	1
PLEKHA8	1	NCR1	1	RNF175	1			PEX1	1
PLD2	1	NCDN	1	RLF	1			OR52N4	1
PLCG1	1	NALP8	1	RIMS2	1			OR4A5	1
PLCD3	1	NALP7	1	RIMBP2	1			NRAP	1
PLCB2	1	MYR8	1	RIC3	1			MGC39581	1
PLCB1	1	MYOHD1	1	RHOT2	1			LENG8	1
PLB1	1	MYO5C	1	RHBDF1	1			LAMA1	1
PLA2G4A	1	MYO1D	1	RGS17	1			KIAA2026	1
PKN1	1	MYO1B	1	RGS11	1			ITIH5	1
PKHD1L1	1	MYO18B	1	RFXDC1	1			GAS6	1
PKDREJ	1	MYADML	1	RFX3	1			CUBN	1
PKD1L2	1	MUC16	1	RFX1	1			CNR2	1
PKD1L1	1	MUC1	1	REPIN1	1			CAPZA3	1
PIK3R4	1	MTHFD1L	1	RENBP	1			ATP2B1	1
PIK3CA	1	MS4A5	1	RELN	1			AR	1
PIK3C2G	1	MRPL23	1	RDH8	1			URB1	1
PIGS	1	MRGPRE	1	RCHY1	1			UNQ689	1
PIGN	1	MPP3	1	RC74	1			TPH2	1
PHKB	1	MPO	1	RBM27	1			TNRC4	1
PHF7	1	MN1	1	RBBP6	1			TCHH	1
PHF19	1	MMRN2	1	RASSF6	1			TBC1D20	1
PHC1	1	MMP11	1	RASIP1	1			SPTBN4	1
PHACS	1	MLL3	1	RASGRP4	1			SPACA4	1
PGBD3	1	MLF2	1	RASGRP3	1			SLC7A6	1
PFKFB4	1	MKRN3	1	RASEF	1			SEC24C	1
PFC	1	MGC8685	1	RARRES2	1			SDC3	1
PEX14	1	MGC5242	1	RARB	1			RCD-8	1
PER2	1	MGC52282	1	RANBP2	1			PITPNM1	1
PEBP4	1	MGC52022	1	RAG2	1			OSBPL2	1
PDZK4	1	MGC48628	1	RAG1	1			OR56A4	1
PDZK2	1	MGC39545	1	RAD9B	1			NKRF	1
PDZD7	1	MGC39325	1	RAB6B	1			NAPSB	1
PDPR	1	MGC33846	1	QRICH2	1			MYH15	1
PDLIM7	1	MGC33407	1	Q9Y6V0-3	1			MRGX1	1
PDE2A	1	MGC32124	1	Q9P1M5_HUMAN	1			LTK	1
PDCD6	1	MGC29671	1	Q9P193_HUMAN	1			LOC54499	1
PDCD4	1	MGC20470	1	Q9P169_HUMAN	1			KIAA1377	1
PDCD11	1	MGC16943	1	Q9NT86_HUMAN	1			GRAP2	1
PCNT	1	MGC15730	1	Q9NSI0_HUMAN	1			FNDC1	1
PCM1	1	MGC13125	1	Q9HCM3_HUMAN	1			FLJ35728	1
PCDHGB5	1	MFN1	1	Q9HA39_HUMAN	1			FLJ20298	1
PCDHGB1	1	MET	1	Q9H557_HUMAN	1			FLJ13576	1
PCDHGA6	1	MEGF6	1	Q96S27_HUMAN	1			ECEL1	1
PCDHGA3	1	MEF2C	1	Q96RX8_HUMAN	1			DEPDC5	1
PCDHGA1	1	MED12L	1	Q96QE0_HUMAN	1			CSN3	1
PCDHB15	1	MCRS1	1	Q96MJ2_HUMAN	1			C6	1
PCDHA5	1	MCP	1	Q96M18_HUMAN	1			ATP12A	1
PCDHA11	1	MCM3AP	1	Q96GK3_HUMAN	1			A4GNT	1
PCDHA10	1	MCF2L2	1	Q8NH08_HUMAN	1			ZNF440L	1
PCDH8	1	MAST1	1	Q8NH06_HUMAN	1			YWHAH	1
PCDH20	1	MARLIN1	1	Q8NGP7_HUMAN	1			WDR42B	1
PCDH19	1	MAPK8IP2	1	Q8NCK2_HUMAN	1			TLN1	1
PARP1	1	MAP2K7	1	Q8N9Z1_HUMAN	1			SRGAP1	1
PARG1	1	MAP2	1	Q8N9V7_HUMAN	1			SLC12A5	1
PAPPA2	1	MAP1B	1	Q8N9S5_HUMAN	1			SGK2	1
PANX2	1	MAN2A2	1	Q8N9G5_HUMAN	1			SERPING1	1
PADI6	1	MAMDC1	1	Q8N9F6_HUMAN	1			RAB3GAP2	1
PADI3	1	LZTS2	1	Q8N6V7_HUMAN	1			PRR12	1
P15RS	1	LSP1	1	Q8N5S4_HUMAN	1			PODXL2	1
OTOF	1	LRTM2	1	Q8N2V9_HUMAN	1			PKD1L2	1
OTC	1	LRRN6D	1	Q7Z7L8_HUMAN	1			OR6K3	1
OSBPL11	1	LRRC4	1	Q7Z2Q7_HUMAN	1			OR2A12	1
OSBP2	1	LRP2	1	Q6ZT40_HUMAN	1			NIN	1
OR9Q2	1	LRP1	1	Q6ZMX6_HUMAN	1			MYO3A	1
OR8I2	1	LRCH4	1	Q5SYT8_HUMAN	1			MYBPHL	1
OR8D2	1	LPPR2	1	Q5JX50_HUMAN	1			MUC7	1
OR8B12	1	LPIN1	1	Q08AG5_HUMAN	1			MON2	1
OR5M11	1	LOC91807	1	PYHIN1	1			MGC45562	1
OR5J2	1	LOC388199	1	PXDNL	1			MGC35366	1
OR5H1	1	LOC223075	1	PXDN	1			MGC33889	1
OR56A1	1	LOC167127	1	PWP2H	1			MGAM	1
OR52H1	1	LOC157697	1	PUM1	1			MAP3K9	1
OR52A1	1	LOC129531	1	PTPRZ1	1			LTB4R2	1
OR4D2	1	LOC126147	1	PTPRK	1			LRCH1	1
OR2W5	1	LOC122258	1	PTPN12	1			LAMA3	1
OR2W3	1	LMO7	1	PTN	1			HXMA	1
OR2AK2	1	LMNB2	1	PTGER3	1			HP	1
OR1S1	1	LILRB1	1	PTF1A	1			GPRC5C	1
OR1N1	1	LIG3	1	PTCHD3	1			GPR132	1
OR1J2	1	LIG1	1	PTCHD2	1			GABRD	1
OR12D3	1	LIFR	1	PSME4	1			FZD10	1
OR10H4	1	LGR6	1	PSMD3	1			FLJ40342	1
OR10A2	1	LEF1	1	PRSS23	1			FGF2	1
OCA2	1	LDLRAD1	1	PRR12	1			FBN3	1
OBSCN	1	LDB1	1	ProSAPiP1	1			F2RL1	1
OATL1	1	LCN9	1	PRKD1	1			EHBP1L1	1
NYD-SP21	1	LCN10	1	PRKCG	1			DHPS	1
NXN	1	LAS1L	1	PRKACG	1			DEFB125	1
NUP214	1	LAMC1	1	PRG-3	1			DEFB112	1
NUP205	1	LAMB4	1	PREX1	1			CHRNA3	1
NUP188	1	LAMB3	1	PRELP	1			CHL1	1
NUP133	1	LAMA4	1	PRDM9	1			C10orf64	1
NUFIP2	1	LAMA1	1	PRDM5	1			ARL1	1
NRXN3	1	KSR2	1	PRDM10	1			ACRBP	1
NRK	1	KRTAP10-8	1	PPP5C	1			ACADSB	1
NRCAM	1	KRTAP10-2	1	PPP2R4	1			ABCC3	1
NOX5	1	KRT20	1	PPP2R3A	1			ABCA4	1
NOTCH4	1	KLRF1	1	PPP2R1A	1			ZSCAN2	1
NOS2A	1	KLF5	1	PPP1R15B	1			TTC6	1
NOD27	1	KL	1	PPP1CA	1			TRIM55	1
NIPBL	1	KIF13A	1	PPFIA2	1			TRIM45	1
NHS	1	KIAA2022	1	PPA2	1			TNIP2	1
NGLY1	1	KIAA1875	1	PON1	1			TEPP	1
NFYC	1	KIAA1727	1	POLRMT	1			STS-1	1
NFKBIA	1	KIAA1468	1	POLR2A	1			SPTBN5	1
NFKB1	1	KIAA1285	1	PODXL	1			SNX4	1
NFIX	1	KIAA1185	1	PODN	1			SN	1
NFASC	1	KIAA1078	1	PNPLA1	1			SLC5A7	1
NF2	1	KIAA0934	1	PMP22CD	1			SLC5A5	1
NET1	1	KIAA0789	1	PLXNB1	1			RPL11	1
NEF3	1	KIAA0556	1	PLXNA1	1			RAPGEFL1	1
NEDD4	1	KIAA0555	1	PLK5_HUMAN	1			PTPRM	1
NEB	1	KIAA0528	1	PLEKHG2	1			PROM1	1
NDUFA8	1	KIAA0415	1	PLEKHA6	1			PRKG2	1
NDUFA3	1	KIAA0367	1	PLEK2	1			PPP2R2C	1
NDUFA2	1	KIAA0182	1	PLCB4	1			POU6F2	1
NDST1	1	KCTD16	1	PLCB3	1			PDGFRA	1
NDRG2	1	KCNT1	1	PLCB2	1			PAPOLG	1
NCOA6	1	KCNQ5	1	PKP2	1			OR5M9	1
NCB5OR	1	KCNH4	1	PKIA	1			NXF5	1
NCAM1	1	KCND3	1	PKHD1L1	1			NP_001073971.1	1
NAV3	1	KCNC4	1	PKD1L2	1			NISCH	1
NALP9	1	KCNB2	1	PITRM1	1			MYH14	1
NALP8	1	KCNA10	1	PIP5K3	1			MUC15	1
NALP14	1	K6IRS3	1	PIK3R2	1			MGC35118	1
NALP1	1	ITPR1	1	PIGT	1			MGC2655	1
NAG6	1	ITGB3	1	PIGK	1			MCPH1	1
N4BP2	1	ITGAE	1	PIAS4	1			MBD1	1
MYST4	1	ISLR	1	PHB2	1			LPHN2	1
MYR8	1	IRS4	1	PHACTR3	1			LOC90826	1
MYOD1	1	IRS2	1	PGR	1			LOC441233	1
MYO9B	1	IREM2	1	PGM5	1			LOC388969	1
MYO7A	1	IQSEC3	1	PFAS	1			LOC283537	1
MYO1G	1	IL6ST	1	PER3	1			LAMP3	1
MYO18B	1	IK	1	PEG3	1			KIAA0672	1
MYO15A	1	IGSF9	1	PDZRN4	1			HSD17B2	1
MYH9	1	IGSF22	1	PDZRN3	1			HERC2	1
MYH7B	1	IGFBP3	1	PDE6A	1			GRM3	1
MYH1	1	IDH1	1	PCSK2	1			GRM1	1
MYCBP2	1	HUWE1	1	PCNXL2	1			GREB1	1
MYBPC2	1	HTR5A	1	PCDHGC4	1			GLRA1	1
MULK	1	HTR3C	1	PCDHGA8	1			GCM1	1
MUF1	1	HSPG2	1	PCDHGA11	1			GABRA6	1
MUC2	1	HS3ST4	1	PCDHGA1	1			FCGBP	1
MUC16	1	HRH1	1	PCDHB3	1			FAT	1
MTMR3	1	HR	1	PCDHB2	1			EXOC6B	1
MTL5	1	HPS3	1	PCDHB16	1			EML4	1
MTAC2D1	1	HOXC9	1	PCDHA13	1			DRG1	1
MTA1	1	HK3	1	PCDH9	1			COL6A3	1
MSI1	1	HIVEP3	1	PAX6	1			COG5	1
MRE11A	1	HIVEP1	1	PARP9	1			CLSPN	1
MPFL	1	HIST1H2BM	1	PARP2	1			CHRNA9	1
MOSPD1	1	HIST1H1E	1	PARP14	1			CD96	1
MOGAT1	1	HIST1H1B	1	PARP10	1			CACNA1A	1
MMP15	1	HIC1	1	PAPPA	1			CA2	1
MMP10	1	HECTD1	1	PALMD	1			C1orf16	1
MLLT2	1	HCAP-G	1	PADI2	1			ASH1L	1
MLL4	1	HBXIP	1	PACS2	1			AMACO	1
MKLN1	1	HAT1	1	PABPC5	1			ALPI	1
MICAL-L1	1	HAPLN1	1	P11	1			AGRN	1
MIA2	1	HAPIP	1	OVCA2	1			ADARB2	1
MGC5297	1	GUCY1A2	1	OTP	1			ACTG1	1
MGC34837	1	GTF2B	1	OTOF	1			ABL2	1
MGC33657	1	GRM1	1	OSTN	1			TTLL5	1
MGC33370	1	GRIK3	1	OSMR	1			THSD7B	1
MGC33212	1	GRIK1	1	OSCAR	1			SIGLEC11	1
MGC27019	1	GRID2	1	OSBPL6	1			SHMT2	1
MGC24047	1	GRID1	1	ORC5L	1			SGCZ	1
MGC21688	1	GPX1	1	OR9K2	1			SCN3B	1
MGC17299	1	GPR87	1	OR9I1	1			RET	1
MFAP5	1	GPR8	1	OR8K5	1			RAD51L3	1
MDC1	1	GPR50	1	OR8K1	1			RAB3C	1
MCOLN1	1	GPR158	1	OR8H1	1			Q8NH06_HUMAN	1
MCF2L2	1	GPR124	1	OR8D2	1			Q6ZUG5_HUMAN	1
MCART1	1	GPR112	1	OR6K2	1			PTAR1	1
MCAM	1	GPBP1	1	OR6A2	1			NEIL3	1
MAZ	1	GNRH1	1	OR5T1	1			MYOCD	1
MASP1	1	GNAS	1	OR5J2	1			MRPL16	1
MAPKBP1	1	GMCL1L	1	OR5F1	1			MGC47869	1
MAPK13	1	GLIPR1	1	OR5D3P	1			LOC387755	1
MAP3K6	1	GLI3	1	OR5D13	1			LOC131368	1
MAP1A	1	GLB1	1	OR5C1	1			KIAA0082	1
MAOA	1	GJA8	1	OR52L1	1			ITPR3	1
MANEA	1	GHRHR	1	OR52I2	1			F13B	1
MAGI1	1	GFI1B	1	OR51F2	1			DRCTNNB1A	1
MAGEE1	1	GFI1	1	OR51E1	1			CHRNA4	1
MAGEC2	1	GDAP1L1	1	OR51B4	1			ATP8B1	1
MAGEB10	1	GALNS	1	OR4X1	1			ALPK2	1
MAGEA4	1	GALGT2	1	OR4L1	1			XR_016172.1	1
MAGEA1	1	GABRA6	1	OR4E2	1			VGLL2	1
MACF1	1	GABPB2	1	OR4B1	1			UNQ3030	1
LZTS2	1	GAB4	1	OR4A16	1			TNFAIP2	1
LUZP5	1	FZD4	1	OR2W3	1			TMEM131	1
LRRFIP1	1	FSTL5	1	OR2T1	1			TINAG	1
LRRC7	1	FRY	1	OR2AJ1	1			TAS1R2	1
LRRC43	1	FRMPD4	1	OR1J2	1			TAOK1	1
LRRC4	1	FRMPD2	1	OR13C5	1			SOSTDC1	1
LRRC16	1	FOLH1	1	OR13C3	1			SOS1	1
LRBA	1	FN1	1	OR11L1	1			SLC25A13	1
LPO	1	FMN2	1	OR10Z1	1			SERPINA12	1
LOXL2	1	FLNC	1	OR10P1	1			RIMBP2	1
LOC91461	1	FLJ46154	1	OR10K2	1			RAX	1
LOC90529	1	FLJ46082	1	OR10A3	1			Q5W0A0_HUMAN	1
LOC88523	1	FLJ45273	1	OGT	1			PRKCBP1	1
LOC652968	1	FLJ44653	1	OGFOD2	1			POLR3B	1
LOC646870	1	FLJ43980	1	OGDHL	1			PMS1	1
LOC441070	1	FLJ43339	1	OCA2	1			PIK3R5	1
LOC440944	1	FLJ42418	1	OBSL1	1			PIK3C2G	1
LOC440925	1	FLJ40142	1	OBSCN	1			PGBD5	1
LOC389549	1	FLJ38964	1	NXPH3	1			PARP11	1
LOC389151	1	FLJ36119	1	NXN	1			OR6C74	1
LOC388915	1	FLJ35834	1	NURIT	1			OR5K4	1
LOC388595	1	FLJ34922	1	NUP210	1			OR52B2	1
LOC339745	1	FLJ34633	1	ENST00000318605	1			OR3A1	1
LOC339123	1	FLJ33534	1	NUDT5	1			OR2L2	1
LOC283849	1	FLJ32312	1	NTRK3	1			NUP160	1
LOC255374	1	FLJ32252	1	NTF3	1			NDUFB2	1
LOC253012	1	FLJ25477	1	NSE1	1			MYRIP	1
LOC220929	1	FLJ22679	1	NRXN2	1			MYO3B	1
LOC200420	1	FLJ21986	1	NPY1R	1			MYO1B	1
LOC126248	1	FLJ21019	1	NPHP4	1			MPDU1	1
LOC123876	1	FLJ20729	1	NPD014	1			MME	1
LOC113179	1	FLJ20294	1	NP_001074311.1	1			MAN2B1	1
LOC112703	1	FLJ16542	1	NP_001035826.1	1			MACF1	1
LMO6	1	FLJ16171	1	NOX5	1			LRP1	1
LLGL1	1	FLJ14803	1	NOS1	1			LARP5	1
LIPE	1	FLJ13305	1	NOR1	1			LAMB3	1
LHCGR	1	FLJ12770	1	NOPE	1			KIAA1524	1
LGALS2	1	FLJ11000	1	NOL5A	1			KIAA0350	1
LDHB	1	FLJ10996	1	NMUR1	1			KIAA0143	1
LAP1B	1	FLJ10665	1	NLGN1	1			ITGAX	1
LAMB4	1	FLJ10560	1	NKX2-2	1			IL17B	1
LAMA4	1	FLJ10521	1	NIPSNAP3B	1			IFNAR1	1
LAMA2	1	FLJ10490	1	NIF3L1BP1	1			ICAM3	1
LAMA1	1	FLJ10404	1	NID2	1			HP1BP3	1
KTN1	1	FLJ10241	1	NID	1			GZMH	1
KRTAP21-1	1	FIGN	1	NFIA	1			GRIK4	1
KRTAP20-1	1	FHOD3	1	NFATC3	1			GPR74	1
KRTAP10-8	1	FGF14	1	NEO1	1			GATA4	1
KPNA5	1	FGF13	1	NEK8	1			FRMPD1	1
KLK15	1	FERD3L	1	NEB	1			FOXB1	1
KLHL15	1	FCN2	1	NCOA2	1			FLJ31438	1
KLHL10	1	FCN1	1	NCL	1			FLJ25801	1
KIR2DS4	1	FBXW7	1	NCK1	1			FLJ23577	1
KIF14	1	FBXO30	1	NCDN	1			FLJ10514	1
KIBRA	1	FBXL2	1	NAV3	1			ESR2	1
KIAA1914	1	FBN2	1	NAV2	1			ENST00000310882	1
KIAA1826	1	FBN1	1	NALP4	1			EDG8	1
KIAA1797	1	FAT	1	NALP14	1			DNCLI2	1
KIAA1632	1	FANCG	1	NALP13	1			DNAH8	1
KIAA1414	1	FAM40A	1	NALP10	1			DKFZp434I099	1
KIAA1377	1	FAM3A	1	NAALADL2	1			COPB	1
KIAA1324	1	FAM26A	1	NAALAD2	1			CGI-38	1
KIAA1161	1	FAM19A5	1	MYST3	1			CACNA1C	1
KIAA1117	1	FAM102B	1	MYOM1	1			C15orf42	1
KIAA1012	1	F8	1	MYO9A	1			C14orf155	1
KIAA0913	1	F5	1	MYO7B	1			BMPER	1
KIAA0789	1	EZH2	1	MYO6	1			BCAR3	1
KIAA0774	1	EYA4	1	MYO3A	1			ANK3	1
KIAA0703	1	EVL	1	MYO1G	1			ADAMTS4	1
KIAA0676	1	ETAA16	1	MYO15A	1			ZNF67	1
KIAA0672	1	ESSPL	1	MYO10	1			ZIK1	1
KIAA0664	1	ERCC6	1	MYLIP	1			ZFYVE9	1
KIAA0528	1	EPHB1	1	MYH9	1			USH2A	1
KIAA0513	1	EPHA7	1	MYH6	1			TXNDC3	1
KIAA0467	1	EPHA4	1	MYH3	1			TSAP6	1
KIAA0427	1	ENPP2	1	MYCBPAP	1			TACC2	1
KIAA0367	1	EN1	1	MYBPHL	1			STAB1	1
KIAA0284	1	EML2	1	MYBL1	1			SPIN3	1
KIAA0256	1	EML1	1	MUM1L1	1			SOHLH1	1
KIAA0143	1	EIF4G1	1	MUF1	1			SMCR8	1
KIAA0100	1	EIF2S2	1	MUC2	1			SLCO6A1	1
KEAP1	1	EFS	1	MUC15	1			SLCO1B1	1
KCNQ3	1	EDD1	1	MUC1	1			SLC35F2	1
KCNJ15	1	EDA	1	MTR	1			SLC30A9	1
KCNJ1	1	DUX4C	1	MTO1	1			SCN5A	1
KCNC2	1	DUSP21	1	MTMR2	1			REN	1
KCNA5	1	DTNB	1	MTMR12	1			REG1B	1
JUP	1	DSTN	1	MTF1	1			RDS	1
JMJD1C	1	DSCAML1	1	MSLN	1			RASGRF1	1
JMJD1A	1	DPYSL2	1	MRPS7	1			Q9P1M5_HUMAN	1
JARID1B	1	DPP10	1	MRPL38	1			Q8N8C3_HUMAN	1
ITR	1	DPEP1	1	MRGX1	1			POT1	1
ITPR1	1	DNASE1L3	1	MRGPRD	1			PHC3	1
ITGB2	1	DNAPTP6	1	MPZ	1			OVCH1	1
ITGAE	1	DNALI1	1	MPO	1			OSBPL5	1
ITGA9	1	DNAJC6	1	MPN2	1			OR2T4	1
IRTA2	1	DNAJC10	1	MPL	1			OPRD1	1
IRS4	1	DNAH8	1	MPHOSPH1	1			NRK	1
IRF8	1	DNAH3	1	MOXD1	1			NMUR1	1
IQSEC2	1	DNAH11	1	MORC2	1			NALP7	1
IPO7	1	DNAH1	1	MORC	1			MGC4251	1
IPLA2(GAMMA)	1	DMRTA1	1	MOBKL2C	1			LYZL4	1
INHBE	1	DMD	1	MMP9	1			LRRIQ1	1
INA	1	DLG3	1	MLL5	1			LIP8	1
IL7R	1	DJ167A19.1	1	MLL2	1			LAMA4	1
IL1RAPL2	1	DHRS2	1	MLL	1			L1CAM	1
IKBKB	1	DGCR2	1	MLC1	1			KIAA0703	1
IKBKAP	1	DENND1C	1	MKL2	1			KIAA0103	1
IFNB1	1	DEFB111	1	MID1	1			KCNC4	1
IFNA2	1	DEFA4	1	MGC5297	1			GTF2H4	1
ICAM5	1	DDX53	1	MGC50721	1			GIMAP5	1
HUWE1	1	DDN	1	MGC4266	1			GCNT3	1
HUMCYT2A	1	DDIT3	1	MGC39581	1			FOXI1	1
HTF9C	1	DDHD2	1	MGC35555	1			FLJ36208	1
HSPC049	1	DDEFL1	1	MGC35138	1			DNCH1	1
HSPA1B	1	DCHS1	1	MGC34713	1			CSPG6	1
HSPA14	1	DCC	1	MGC33407	1			CRR9	1
HSD17B8	1	DBC1	1	MGC29649	1			CHAD	1
HSD11B1	1	DACT1	1	MGC26988	1			CFTR	1
HS3ST4	1	CYP4F8	1	MGC26598	1			C7orf16	1
HOXA4	1	CXorf53	1	MGC2494	1			BRF1	1
HOXA3	1	CX40.1	1	MGC20806	1			XPO7	1
HOOK3	1	CUTL1	1	MGC15875	1			UGDH	1
HOOK2	1	CUBN	1	MGC15523	1			TNMD	1
HOOK1	1	CTSH	1	MGC13125	1			TMEM16J	1
HOMER2	1	CTNND2	1	MGC10731	1			TACC3	1
HMG2L1	1	CTNNA1	1	METTL3	1			SV2B	1
HM13	1	CTEN	1	MEGF11	1			SNRPA	1
HLCS	1	CTCFL	1	MCTP2	1			SLC9A2	1
HK3	1	CSNK1A1L	1	MCM7	1			SLC14A2	1
HIST2H2AB	1	CSMD3	1	MBD3	1			SEZ6	1
HIST1H4L	1	CSE1L	1	MAT2B	1			RTN1	1
HEL308	1	CSDA	1	MAST2	1			RANBP17	1
HEBP1	1	CRNKL1	1	MASP2	1			Q9Y6V0-3	1
HDLBP	1	CRB1	1	MARS	1			PPP1R12C	1
HDAC7A	1	CPO	1	MARLIN1	1			POLM	1
HDAC4	1	CPE	1	MAPT	1			PITPNM3	1
HCN3	1	CORO2B	1	MAPKBP1	1			PDIA2	1
HADHB	1	CORO1B	1	MAP4K4	1			PCDHGB7	1
GUCY2F	1	COL4A6	1	MAP4K3	1			NXPH1	1
GTF3C1	1	COL3A1	1	MAP4K2	1			MYO5C	1
GTF2A1	1	COL12A1	1	MAP2K6	1			MSRB3	1
GSN	1	CNTN4	1	MAP1B	1			MPZ	1
GSDML	1	CNTN1	1	MAP1A	1			MGC4268	1
GRM6	1	CNOT6L	1	MAN2A1	1			MCFD2	1
GRIPAP1	1	CNKSR2	1	MAMDC1	1			MAGEH1	1
GRIN2C	1	CMKOR1	1	MAGEE1	1			KIAA0649	1
GRIK3	1	CLSTN3	1	LRRK2	1			IL12RB2	1
GRIK2	1	CLSTN2	1	LRRC48	1			HSA9761	1
GPR81	1	CLIC2	1	LRRC4	1			HIVEP1	1
GPR7	1	CIR	1	LRRC18	1			GPR85	1
GPR45	1	CINP	1	LRRC16	1			GORASP2	1
GPR115	1	CHST8	1	LRP5	1			FLJ90650	1
GPNMB	1	CHR415SYT	1	LRP3	1			FIGF	1
GPHB5	1	CHL1	1	LRP2	1			EDD1	1
GPC2	1	CHD8	1	LRP1	1			DONSON	1
GPC1	1	CHD7	1	LPL	1			CXorf20	1
GP5	1	CGI-14	1	LPHN3	1			CADPS2	1
GORASP2	1	CENTD3	1	LPAL2	1			C15orf2	1
GOLGA7	1	CENTB2	1	LOC89944	1			TLX3	1
GNPAT	1	CENTB1	1	LOC63920	1			STX11	1
GNB1L	1	CENPH	1	LOC51334	1			ST8SIA4	1
GMCL1L	1	CDS1	1	LOC441722	1			SPRED2	1
GLT25D2	1	CDO1	1	LOC441476	1			SP100	1
GLI1	1	CDKL5	1	LOC399706	1			SLC4A1	1
GLG1	1	CDH6	1	LOC392617	1			SLC22A3	1
GKN1	1	CDH18	1	LOC388135	1			SLC11A1	1
GJB1	1	CDH13	1	LOC387720	1			SDR-O	1
GJA8	1	CDC14A	1	LOC343521	1			SAMD11	1
GIPC3	1	CD99L2	1	LOC342979	1			RNPC2	1
GIOT-1	1	CD248	1	LOC340578	1			RFC2	1
GIMAP8	1	CD109	1	LOC339768	1			RBMS3	1
GIMAP1	1	CCNB3	1	LOC284434	1			RASGRF2	1
GGA3	1	CCAR1	1	LOC283398	1			Q96NL2_HUMAN	1
GGA1	1	CARD12	1	LOC283219	1			Q68CJ6_HUMAN	1
GDF6	1	CAPN6	1	LOC222967	1			PRO1853	1
GALNTL2	1	CAPN13	1	LOC167127	1			PAPPA2	1
GALNT5	1	CAPN10	1	LOC163131	1			OR10T2	1
GALNT17	1	CACNB2	1	LOC131873	1			KIAA1223	1
GALK2	1	CACNB1	1	LOC130951	1			ITGA4	1
GABRP	1	CACNA2D3	1	LOC128153	1			HDAC9	1
GAB1	1	CACNA1B	1	LOC126147	1			FLJ20272	1
GA17	1	CACNA1A	1	LOC123872	1			DOK6	1
G6PC	1	Cab45	1	LOC113386	1			DNHD3	1
FXR1	1	C9orf21	1	LOC113179	1			DDX54	1
FUS	1	C8B	1	LMX1A	1			CXorf37	1
FUCA1	1	C6orf29	1	LMTK2	1			CELSR3	1
FRMPD1	1	C6orf191	1	LMOD1	1			CDYL2	1
FREM1	1	C4orf15	1	LIPH	1			C18orf4	1
FOXP4	1	C4BPA	1	LIMR	1			BAI2	1
FOXP2	1	C2orf33	1	LIG3	1			ABCD2	1
FOLR2	1	C2orf16	1	LGR6	1			ABCB6	1
FNDC3B	1	C2orf10	1	LGI4	1			ABCA7	1
FN1	1	C21orf88	1	LENG8	1			ZNF295	1
FMOD	1	C21orf29	1	LCT	1			ZMAT4	1
FMNL3	1	C21orf18	1	LASS3	1			VWF	1
FLNB	1	C20orf23	1	LARP	1			TRIM42	1
FLJ90579	1	C1QR1	1	LAMC3	1			TMPRSS4	1
FLJ46481	1	C18orf4	1	LAMA5	1			TBX20	1
FLJ46354	1	C17orf49	1	LAMA4	1			SHANK3	1
FLJ46321	1	C17orf46	1	L3MBTL4	1			SERPINA9	1
FLJ45455	1	C15orf2	1	KRTAP11-1	1			SEMA5B	1
FLJ41821	1	C14orf115	1	KRT9	1			PSMD8	1
FLJ40869	1	C13orf7	1	KRT13	1			PNLIP	1
FLJ40342	1	C12orf11	1	KPNB1	1			PHF2	1
FLJ36748	1	C10orf72	1	KLP1	1			PHEMX	1
FLJ36180	1	C10orf64	1	KLHDC1	1			PCDHA10	1
FLJ34521	1	C10orf28	1	KLF5	1			OR5D14	1
FLJ32830	1	C10orf137	1	KIT	1			OR2D2	1
FLJ32440	1	BTF3L4	1	KIRREL	1			NRBP2	1
FLJ32363	1	BTBD4	1	KIN	1			LRRN3	1
FLJ32115	1	BRUNOL6	1	KIF3A	1			LRFN5	1
FLJ31413	1	BRF1	1	KIF25	1			LOC651863	1
FLJ25955	1	BRAF	1	KIF21A	1			LIPM	1
FLJ23584	1	BPIL1	1	KIAA2013	1			KIAA1909	1
FLJ21945	1	BMPR2	1	KIAA1961	1			KIAA1754L	1
FLJ21839	1	BICD1	1	KIAA1957	1			KCNK1	1
FLJ20604	1	BCL9	1	KIAA1755	1			KCNG3	1
FLJ20584	1	BCL11B	1	KIAA1751	1			IRTA2	1
FLJ20422	1	BCAS2	1	KIAA1704	1			IFI44	1
FLJ20184	1	BCAP29	1	KIAA1543	1			ICEBERG	1
FLJ20152	1	AZI1	1	KIAA1219	1			HTR3C	1
FLJ16331	1	AVPR1B	1	KIAA1109	1			HRB	1
FLJ14624	1	ATP8B4	1	KIAA1102	1			GPR40	1
FLJ14503	1	ATP8A2	1	KIAA1086	1			GP6	1
FLJ13868	1	ATP6V1E1	1	KIAA0590	1			FRAS1	1
FLJ13479	1	ATP13A5	1	KIAA0372	1			FOXR2	1
FLJ13231	1	ATP13A1	1	KIAA0367	1			FNBP1	1
FLJ13089	1	ATP12A	1	KIAA0317	1			FLT1	1
FLJ10874	1	ATP11A	1	KIAA0082	1			FLJ41766	1
FLJ10726	1	ATAD1	1	KEAP1	1			FLJ27465	1
FLJ10458	1	ASE-1	1	KCTD15	1			FLJ13941	1
FLJ10324	1	ASCC3L1	1	KCNT1	1			EPO	1
FLJ10292	1	ARR3	1	KCNK10	1			EME2	1
FLJ10241	1	ARHGEF9	1	KCNJ3	1			EEF1A1	1
FLG2	1	ARHGEF10	1	KCNC3	1			DSG2	1
FGFR2	1	ARHGEF1	1	KCNC2	1			DLGAP2	1
FGD6	1	ARFGEF1	1	KCNB2	1			C14orf145	1
FGD3	1	ARAF	1	KCNB1	1			C14orf133	1
FER1L3	1	AQR	1	KCNA4	1			BIRC1	1
FEM1C	1	APOB48R	1	KCNA3	1			ATP6V1G3	1
FCRH3	1	APOB	1	KBTBD11	1			ALPK3	1
FCMD	1	APIN	1	KAL1	1			ADAM28	1
FCHO1	1	API5	1	K6IRS2	1			ABTB2	1
FBXW11	1	APG5L	1	JPH4	1			TREML3	1
FBXO8	1	APBB2	1	JPH3	1			TNFSF9	1
FBXO40	1	ANKRD26	1	JMJD3	1			TNFSF18	1
FARP1	1	ANKRD11	1	JM11	1			TMEM16C	1
FANCM	1	ANKFN1	1	JAG1	1			TLL1	1
FANCA	1	ANK2	1	IXL	1			STXBP2	1
FAM80B	1	ANAPC4	1	ITPR1	1			ST14	1
FAM47B	1	AMPD3	1	ITLN1	1			SLC9A4	1
FAM44A	1	AMPD1	1	ITIH2	1			RYR3	1
FABP4	1	AMOTL2	1	ITGB4BP	1			RAPGEF6	1
FAAH	1	AMACO	1	ITGAE	1			Q8NHB0_HUMAN	1
EXOSC3	1	ALS2CR8	1	ITGA9	1			Q8NGL5_HUMAN	1
EXOC5	1	ALS2CR11	1	ITGA4	1			Q8NGK8_HUMAN	1
EXOC2	1	ALK	1	ITGA3	1			PAX9	1
EVI5	1	ALG9	1	ITGA11	1			OR4P4	1
EVI2A	1	ALDH1L1	1	ISYNA1	1			NPC1L1	1
ETV5	1	AKAP6	1	IRX1	1			MTNR1B	1
EREG	1	AKAP3	1	IRS4	1			MAP3K11	1
ERCC6	1	AKAP12	1	IRGQ	1			MAGEB10	1
ERCC3	1	AIM1	1	IQGAP1	1			LPAL2	1
EPC2	1	AGC1	1	INTS2	1			LACE1	1
EOMES	1	AFMID	1	INPP5D	1			KIAA0831	1
ENPEP	1	ADORA1	1	INO80	1			KIAA0802	1
ELAVL3	1	ADD3	1	IMP5	1			KCNH1	1
ELA1	1	ADCY9	1	ILK	1			IL1F9	1
EIF5	1	ADCY8	1	IL2RG	1			HSPA4L	1
EIF4B	1	ADARB2	1	IL18R1	1			HIVEP2	1
EIF4A2	1	ADAMTS20	1	IL17RC	1			GPR174	1
EHMT1	1	ADAMTS18	1	IL17RB	1			DUSP3	1
EHBP1	1	ADAMTS16	1	IL12RB1	1			CDX1	1
EGFL6	1	ADAMTS15	1	IER5	1			C8ORFK23	1
EEF1G	1	ADAMTS1	1	HYPC	1			C6orf103	1
EDEM1	1	ADAM33	1	HSGT1	1			C5AR1	1
ECT2	1	ADAM29	1	HS3ST5	1			C14orf115	1
DVL3	1	ADAM19	1	HS3ST2	1			BCL2L2	1
DUOX1	1	AD026	1	HRPT2	1			ATP2A3	1
DTX3L	1	ACSL5	1	HRB2	1			ARSE	1
DTNA	1	ACSL4	1	HPS5	1			ANKRD28	1
DSG2	1	ACIN1	1	HPCAL1	1			A2M	1
DSCR6	1	ACCN1	1	HOXD4	1
DRIM	1	ACACA	1	HOXC9	1
DPYD	1	ABI3BP	1	HOXC10	1
DPP6	1	ABCD4	1	HMGCLL1	1
DPP10	1	ABCC5	1	HKR2	1
DPAGT1	1	ABCB5	1	HIST1H4J	1
DOCK1	1	ABCB11	1	HIST1H4I	1
DNM3	1	ABCB1	1	HIST1H3A	1
DNM2	1	ABCA6	1	HIP1	1
DNASE1L3	1	ABCA1	1	HELZ	1
DNAJC13	1			HELB	1
DNAJC10	1			HECW2	1
DNAJA5	1			HECW1	1
DNAJA3	1			HCK	1
DNAH9	1			HBXIP	1
DNAH5	1			HAS1	1
DNAH17	1			HAPLN4	1
DMD	1			H1T2	1
DLEC1	1			GUCA2A	1
DKK3	1			GTF3C3	1
DKFZp779B1540	1			GTF3C1	1
DKFZp761I2123	1			GSR	1
DKFZP564J102	1			GSDML	1
DKFZP564B1023	1			GRM8	1
DIP2B	1			GRM6	1
DIP	1			GRIP2	1
DHX32	1			GRIN3A	1
DGKG	1			GRIK2	1
DGKE	1			GRIA3	1
DGKB	1			GRHL1	1
DENND2A	1			GRCA	1
DEFB128	1			GPX6	1
DDX3X	1			GPS2	1
DDX18	1			GPRC5C	1
DDX10	1			GPR82	1
DDO	1			GPR73L1	1
DC2	1			GPR54	1
DBN1	1			GPR35	1
DAZAP1	1			GPR158	1
DACH1	1			GPR154	1
CYP4A22	1			GPR151	1
CYP2D6	1			GPR110	1
CYP26A1	1			GPR	1
CYP1A2	1			GPC2	1
CYP1A1	1			GOLGA3	1
CUTL2	1			GNAT1	1
CUTL1	1			GLTSCR1	1
CUTC	1			GLP1R	1
CUBN	1			GLI3	1
CTNNA2	1			GLI1	1
CTNNA1	1			GLB1L3	1
CTF8	1			GJA3	1
CST4	1			GIMAP7	1
CSPP1	1			GH2	1
CSNK1D	1			GFRA1	1
CSMD3	1			GFAP	1
CSMD1	1			GDF6	1
CSEN	1			GBP3	1
CRYAA	1			GAS7	1
CRX	1			GALNT8	1
CRTC1	1			GALNT4	1
CRSP2	1			GABRR1	1
CRR9	1			GABRA1	1
CPS1	1			FTHL17	1
CPEB1	1			FTCD	1
CPAMD8	1			FSTL5	1
CPA3	1			FRMPD4	1
COQ9	1			FREM2	1
COPG	1			FREM1	1
COMMD7	1			FOXP2	1
COL7A1	1			FOXJ1	1
COL4A4	1			FN1	1
COL19A1	1			FMR2	1
COL12A1	1			FMR1	1
COL11A1	1			FMNL3	1
COH1	1			FMNL1	1
COG3	1			FLJ90805	1
CNTN6	1			FLJ46536	1
CNTN5	1			FLJ46481	1
CNTN3	1			FLJ46072	1
CNNM4	1			FLJ45909	1
CNGB1	1			FLJ45231	1
CMYA4	1			FLJ41993	1
CMYA1	1			FLJ41046	1
CLUAP1	1			FLJ40235	1
CLSPN	1			FLJ39501	1
CLEC6A	1			FLJ39155	1
CLCN3	1			FLJ38020	1
CLCN1	1			FLJ37396	1
CLCA2	1			FLJ36748	1
CIC	1			FLJ36180	1
CHRND	1			FLJ35843	1
CHD9	1			FLJ35220	1
CHD8	1			FLJ34969	1
CHD7	1			FLJ32685	1
CHD5	1			FLJ32416	1
CHD1	1			FLJ32112	1
CGI-37	1			FLJ31295	1
CGI-14	1			FLJ26175	1
CFL2	1			FLJ25530	1
CFHL5	1			FLJ25006	1
CEP290	1			FLJ23588	1
CENTG1	1			FLJ23577	1
CENTB1	1			FLJ23420	1
CDON	1			FLJ21986	1
CDKL2	1			FLJ21816	1
CDH8	1			FLJ21628	1
CDH20	1			FLJ20580	1
CDH10	1			FLJ20457	1
CDC27	1			FLJ20245	1
CD97	1			FLJ20244	1
CD74	1			FLJ20035	1
CD2	1			FLJ20032	1
CCDC66	1			FLJ14640	1
CCDC16	1			FLJ14490	1
CBFB	1			FLJ14299	1
CAPN11	1			FLJ14011	1
CAMTA1	1			FLJ12886	1
CACNA2D3	1			FLJ10647	1
CACNA1I	1			FLJ10521	1
CACNA1G	1			FLJ10407	1
CACNA1F	1			FKSG44	1
CACNA1B	1			FKRP	1
C9orf67	1			FGD5	1
C9orf126	1			FGD2	1
C7orf11	1			FBXW8	1
C6orf31	1			FBXW7	1
C6orf213	1			FBXO9	1
C6orf21	1			FBXO41	1
C6orf204	1			FBXO3	1
C6orf174	1			FBXO15	1
C6orf145	1			FBN3	1
C6orf102	1			FBN2	1
C5orf14	1			FAT3	1
C4orf14	1			FAT	1
C22orf19	1			FAM55C	1
C20orf44	1			FAM54B	1
C20orf23	1			FAM53B	1
C20orf177	1			FAM50B	1
C20orf161	1			FAM47B	1
C20orf121	1			FAM132B	1
C20orf103	1			FADS2	1
C1QB	1			FADS1	1
C1orf2	1			FADD	1
C1orf190	1			FAD158	1
C19orf6	1			F13A1	1
C19orf28	1			F10	1
C17orf64	1			EXOSC8	1
C17orf47	1			EXOC2	1
C14orf46	1			EVI1	1
C14orf29	1			ETV6	1
C14orf161	1			ETS2	1
C14orf155	1			EST1B	1
C14orf121	1			ERCC6	1
C14orf101	1			ERCC4	1
C14orf100	1			ERCC2	1
C13orf24	1			EPS8L2	1
C11orf9	1			EPPK1	1
C11orf37	1			EPM2A	1
C10orf64	1			EPHB6	1
C10orf56	1			EPHB2	1
C10orf54	1			EPHB1	1
C10orf45	1			EPHA7	1
C10orf39	1			EPHA3	1
C10orf38	1			EPC2	1
C10orf30	1			EPB41L1	1
BSPRY	1			ENTH	1
BRCA2	1			ENST00000356555	1
BRCA1	1			ENST00000340260	1
BOC	1			ENST00000336168	1
BMP1	1			ENST00000334548	1
BLR1	1			ENST00000333971	1
BGN	1			ENST00000332477	1
BCORL1	1			ENST00000326952	1
BCL11A	1			ENST00000326382	1
BCCIP	1			ENST00000324303	1
BCAR1	1			ENST00000322493	1
BC002942	1			ENST00000309390	1
BAZ1B	1			ENST00000298876	1
BAZ1A	1			ENST00000294635	1
BAT3	1			ENC1	1
BAT2	1			EML1	1
BAP1	1			EMILIN1	1
BAI1	1			EME2	1
B3GALT4	1			ELAVL4	1
B3GALNT2	1			ELA2	1
AVPR2	1			EIF5B	1
AVPI1	1			EIF5	1
ATXN2	1			EIF2AK2	1
ATRN	1			EHMT1	1
ATP8B1	1			EFEMP1	1
ATP6V0B	1			EDG8	1
ATP6AP1	1			EBF3	1
ATP2A3	1			EBF	1
ATP12A	1			DYSF	1
ATP10A	1			DUSP19	1
ATN1	1			DUSP15	1
ATF2	1			DUOX2	1
ATCAY	1			DRD3	1
ASTN2	1			DRD2	1
ASL	1			DP58	1
ASGR1	1			DNM1L	1
ASB11	1			DNHD2	1
ARV1	1			DNAPTP6	1
ARRDC3	1			DNAH9	1
ARRB1	1			DNAH8	1
ARID1B	1			DNAH5	1
ARHGEF4	1			DNA2L	1
ARHGAP25	1			DMP1	1
ARHGAP11A	1			DLGAP1	1
ARFRP1	1			DLG3	1
ARFGEF2	1			DKFZp761A052	1
ARFGAP3	1			DKFZp566O084	1
ARC	1			DKFZP564J0863	1
AQP8	1			DKFZp434O0527	1
APXL	1			DKFZP434L1717	1
APPL	1			DKFZP434G1415	1
APOL1	1			DKFZP434B0335	1
APOC4	1			DKFZp313G1735	1
APCS	1			DIP2B	1
APC2	1			DICER1	1
APBB1	1			DHX8	1
AP3B2	1			DHX33	1
AP1M1	1			DHCR24	1
ANKRD5	1			DGKZ	1
ANKRD30A	1			DGKK	1
ANKRD29	1			DGKD	1
ANKRD28	1			DGKA	1
ANK1	1			DFNB31	1
ANAPC5	1			DET1	1
AMOTL1	1			DEPDC5	1
AMIGO1	1			DDX58	1
AMFR	1			DDX51	1
ALS2CR12	1			DCT	1
ALS2CL	1			DCHS2	1
ALS2	1			DCHS1	1
ALMS1	1			DCC1	1
ALCAM	1			DBT	1
AKAP9	1			DAXX	1
AKAP8	1			DACH2	1
AIM1	1			CYP1A1	1
AHSA2	1			CYFIP2	1
AHRR	1			CXorf9	1
AGRN	1			CX40.1	1
AGBL4	1			CUTL1	1
AEGP	1			CUL4B	1
ADRA1A	1			CTNND2	1
ADHFE1	1			CTNNA3	1
ADH1B	1			CTAG2	1
ADAR	1			CSS3	1
ADAMTS19	1			CSMD2	1
ADAMTS16	1			CSF2RB	1
ACY1	1			CREBBP	1
ACO2	1			CPZ	1
ACADM	1			CPT1C	1
ABP1	1			CPN1	1
ABLIM1	1			CPLX2	1
ABL2	1			CPAMD8	1
ABCB8	1			CORO2A	1
ABCB6	1			COLEC12	1
ABCB10	1			COL6A3	1
ABCA4	1			COL4A4	1
ABCA3	1			COL4A1	1
ABCA12	1			COL22A1	1
				COL17A1	1
				COL14A1	1
				COL11A1	1
				COCH	1
				COBLL1	1
				CNTNAP4	1
				CNTNAP2	1
				CNTN6	1
				CNTN4	1
				CNGB3	1
				CNGB1	1
				CMYA3	1
				CMYA1	1
				CMAS	1
				CLUAP1	1
				CLSTN2	1
				CLIPR-59	1
				CLEC4M	1
				CKLFSF4	1
				CILP	1
				CIAS1	1
				CHURC1	1
				CHST1	1
				CHPPR	1
				CHMP1B	1
				CHI3L1	1
				CHD7	1
				CHD5	1
				CHD1	1
				CGN	1
				CGI-09	1
				CFHR4	1
				CEP290	1
				Cep192	1
				CENTD1	1
				CELSR1	1
				CEL	1
				CEECAM1	1
				CEBPZ	1
				CDSN	1
				CDH7	1
				CDH20	1
				CDH1	1
				CDC42BPA	1
				CD86	1
				CD79A	1
				CD6	1
				CD44	1
				CD200R1	1
				CD1A	1
				CD163	1
				CCT6B	1
				CCT6A	1
				CCR1	1
				CCNYL3	1
				CCNB3	1
				CCL2	1
				CCKAR	1
				CCDC18	1
				CCDC11	1
				CBLN4	1
				CBFA2T2	1
				CAT	1
				CASP10	1
				CASKIN2	1
				CARD9	1
				CAPN12	1
				CAND2	1
				CAMTA1	1
				CAMSAP1	1
				CALCR	1
				CALB1	1
				CAD	1
				CACNG5	1
				CACNA2D1	1
				CACNA1E	1
				CACNA1A	1
				CABLES2	1
				C9orf98	1
				C9orf91	1
				C9orf45	1
				C9orf39	1
				C9orf138	1
				C7orf27	1
				C6orf60	1
				C6orf54	1
				C6orf213	1
				C6orf103	1
				C4orf9	1
				C3orf18	1
				C3orf15	1
				C3	1
				C2orf29	1
				C2orf10	1
				C21orf63	1
				C21orf29	1
				C20orf77	1
				C20orf42	1
				C20orf26	1
				C20orf161	1
				C20orf134	1
				C1RL	1
				C1QL2	1
				C1orf45	1
				C1orf25	1
				C1orf14	1
				C1orf129	1
				C1orf113	1
				C19orf6	1
				C19orf35	1
				C19orf28	1
				C19orf22	1
				C19orf20	1
				C17orf38	1
				C17orf27	1
				C15orf41	1
				C15orf16	1
				C14orf124	1
				C14orf121	1
				C13orf25	1
				C13orf22	1
				C11orf16	1
				C10orf99	1
				C10orf93	1
				C10orf31	1
				C10orf113	1
				BTBD7	1
				BSN	1
				BPIL3	1
				BOC	1
				BMPR2	1
				Beta4GalNAc-T4	1
				BCL2A1	1
				BCHE	1
				BCAN	1
				BAIAP3	1
				BAIAP2L2	1
				BAI1	1
				BACH2	1
				B4GALT7	1
				B3GNTL1	1
				B3GALT1	1
				AZU1	1
				ATP6V0A4	1
				ATP2B3	1
				ATP2A1	1
				ATP1B2	1
				ATP1A3	1
				ATP11B	1
				ATP10D	1
				ATP10B	1
				ATN1	1
				ATF2	1
				ASXL2	1
				ASB2	1
				ARTS-1	1
				ARSI	1
				ARSA	1
				ARRDC2	1
				ARNT2	1
				ARMCX1	1
				ARMC7	1
				ARHGEF9	1
				ARHGEF7	1
				ARHGEF11	1
				ARHGAP28	1
				ARHGAP21	1
				ARHGAP10	1
				ARFGAP1	1
				AQP8	1
				APXL2	1
				APRIN	1
				APOB	1
				APG4A	1
				APC2	1
				AP3B2	1
				AOX1	1
				ANXA13	1
				ANKRD9	1
				ANKRD6	1
				ANKRD27	1
				ANKAR	1
				ANAPC4	1
				AMIGO3	1
				ALOX5	1
				ALMS1	1
				ALG8	1
				ALDH8A1	1
				ALDH3B1	1
				ALDH3A1	1
				ALDH1A3	1
				ALDH18A1	1
				AKAP12	1
				AK3	1
				AIM2	1
				AICDA	1
				AHR	1
				AFF3	1
				ADPRHL2	1
				ADD2	1
				ADCY4	1
				ADCY2	1
				ADAMTSL3	1
				ADAMTS5	1
				ADAMTS2	1
				ADAMTS18	1
				ADAMTS16	1
				ADAMTS15	1
				ADAM21	1
				ADAM19	1
				ADAM12	1
				ADAM11	1
				ADA	1
				ACTL7B	1
				ACOT9	1
				ACE	1
				ACD	1
				ACACB	1
				ABCD2	1
				ABCB5	1
				ABCA7	1
				ABCA12	1
				ABCA1	1
				AARS	1
				7h3	1
