# Supplementary material for: Cancer Gene Prioritization for Targeted Resequencing Using FitSNP Scores
Source: PLoS One. 2012 Mar 1;7(3):e31333. doi: 10.1371/journal.pone.0031333 (PMC3291573; doi:10.1371/journal.pone.0031333)
Supplement: Table S4 — Overview of the mutated genes in the top-500 fitSNP genes. (XLSX) [file pone.0031333.s008.xlsx]

## Sheet: top 500 fitSNP genes
		colon cancer		pancreas cancer		breast cancer		glioblastoma
fitSNP	cancer gene census	mutation	driver*	mutation	driver*	mutation	driver*	mutation	driver*
IDS
RUNX1	X
TRA@	X
OBSL1				X
NF1	X	X	X					X	X
CTNNA1		X				X
HLA-DQA2
SMAD3		X	X	X
RAB2A
SERINC5
CALM1
TGOLN2
SPTBN1						X
EPOR
C8ORFK29
QKI		X
IL8
WSB1
IGL@	X
PTGER3				X
HLA-C
KPNB1				X
HNRPDL
MAP2K5
GNAS	X	X	X
ILF3
ITGB1
PRDM2
CALD1
CD59
TARP
PRKCA
GLS
CSNK1A1
DIMT1L
AK2
TNFRSF25						X
SMARCC1
PRKDC		X						X
GGA2
FGFR1	X
COL6A1
UBE2S
PDLIM5
VEGFA
THRA
CD44				X
LOC440345
HLA-DQB1
TNXB
SLC2A3				X
NR3C1
GM2A
TIA1
TCF4
IL6ST	X	X
PML	X
KIAA0999
ESR1								X
EPHB2				X
EIF5				X		X
ADD3		X
TSC22D2
SLC25A37
SFPQ	X
PTPN11	X
VCAN
TROVE2
STAT1						X
YY1
SYNCRIP
SERBP1
MCL1
JUN	X
SRPK2
RHOBTB3
PGAM1
UBE2N
SET	X
PPP2R1B
FBLN1
TCF3	X	X
SNX1
SFRS7
SFRS3	X
HSPA4
EIF5B				X
TNPO1
STX16
SIRPA
PAX8	X
GNA11	X
FYN
PTP4A2
PATZ1
HNRPD
GADD45B
TNFRSF6B
SFRS2
SEPT6
RHOQ
RBMS1
RARB		X		X
NFIB	X
HNRPH1
GBA
FN1		X	X	X		X		X
DNAJB12
CYB5A
BCL2	X
PURA
HSPA8
CYLD	X
CFLAR
ACSL3	X
TCF25
STK17A
RUFY3
RPL5
IGHM
DICER1	X			X
UBE3A
SLC7A1
KRT6A
JAG1				X
HSP90AA1
H3F3B
FRY		X
ELOVL5
CDC14B
CD47
STK38
RBM9
CDC27						X
CALR
ACVR1B
VEZF1
UBAP2L
SKP1
RBPMS
LMNA
KRAS	X	X	X	X	X
ENSA
SFI1
RAB31
NAV1
NAP1L1
DDX3X						X
CAST
CA12
SQSTM1
SEPT11
RPL22	X
PVR
OGT				X
DIAPH2
COL4A3
AHCYL1
AAK1
TNKS
THBS1								X
TCP1						X
RAB14
PPFIA1
PIGC
PDIA6
PAFAH1B1
NMT1
NCAM1						X
LDLR
IGFBP5
FEZ2
DTNA						X
CLTB
CDYL
BRD2
USP34						X
TRIO								X
TBL1X
NLN
MR1
MICAL2
TGM2		X
SMN1
PDCD6						X
LZTS1
DST
CAPZB
ATP6V0E1
APLP2
ACTR2
SOX4
RIOK3
PCBP2
NRP2
NCOR2
LAMP1
EMP1
EIF4A1
EGFR	X							X	X
DLG1
CAMSAP1				X
ATP5L
ZFP36L2
VPS13D				X
RER1
PICALM	X
PHLDA1
PAICS
MUC1	X	X		X
MRPS12
MAX
GTSE1
GOLGA
FAS
CTDSPL
ATP2B4
TPM1
TMEM97
STK24
SLC4A4
SCAMP1
NR4A1
MAP3K7
L3MBTL
KYNU
IQCK
HUWE1		X				X
H2AFV
CYB561
CUGBP1
AURKA
ATXN3
ARS2
TNFRSF10B
LIMK2
KIAA0692
GAPDH
FADS1				X
BTG3
ACTB
UBE2L3
STOM
SMARCA4	X			X	X
RAPGEF2
MMP14
KLF12
ITGB3		X
FUBP1	X
CEP350
CCNT2
CCNG2
BUB3
ADCK2
ACTN1
ABAT
UBE2J1
TTLL5								X
SUMO1
RRBP1
PDGFRA	X							X
LOC85391
HLA-DOA
GNG2
CDKN1C
TRAM1
TIMP3
SPN
PLEKHC1
PHTF2
PGK1
NADK
ENC1				X
YLPM1				X
WDR1				X
TNPO3
TMEM63A						X
SFRS1						X
RECK
PTEN	X	X	X					X	X
PPP3CC
PBX1	X
MYO1B		X						X	X
MYB	X
MET	X	X
LYN
LGALS8
GNS
CDK10
C6orf62
BAT2D1
SP100								X
SMAD2		X	X
SAP18
PRPF4B						X	X
PRKAR1A	X
PAK2
MAP4
HNRNPC
FZR1
ATP6AP2
TRIM33	X
TIMM17A
PTPN1
PECAM1
MYCBP
MAP1A				X		X
MACF1						X	X	X
HNRNPU
GK								X
EDA		X
DNAJA1
ARL4C
APC	X	X	X
TRAK1
TM4SF1
TAX1BP1						X
SYNPO2
SLC12A4
RPL10
PARVB
MALT1	X
LSS
KIAA1539
IVD
GATA2	X
EHD1
DDX28
CIRBP
CEBPD
CASP1
C18orf10
ABCC1
ABCA1		X	X	X
WTAP
SRP72
RXRA
PRPF40A
MED6
MAPT				X
IL13RA1
FLJ35348
DOCK6
DLAT
CNOT2
CD24
AQP3
UBE2D2
TI-227H
TCF7L2	X	X	X
SLC16A3
SAP30
RBBP6				X
PRKCI
PPIE
PMS2L3
PCTK1
NRG1
HSPC111
GOSR2
FAM134A
CREB1	X
CLTA
WDR68
SOD2
RAC1
PRUNE
PRPF31
PIK3R3
PDLIM7						X
IPO7						X
IGF1R
CALU
API5		X
ANP32A
TTC3						X
SMC4
SH3GLB1
MINK1
HN1L
DLC1				X	X
CYP2A6
CNOT4
C9orf16
SSH3
SEC31A
RAB6A
PSMD4
PABPN1
NME1
MCAM						X
HSPA9
FGFR2	X					X
FGFR1OP2
DCTD
CTNND1						X
ATP6V1D
ABHD6
TUSC3
STX6
SGPL1
PNN
NUP98	X					X
NUP210		X	X	X
NSFL1C
NMT2
MYH10
JMJD3				X
HSP90B1
HNRPH3
GAS7	X			X
FOXN3
FAM13A1
EIF1
CYP3A4
CFHR1
AKAP1
ZMYM6
ZKSCAN1
SMARCA2
SFN
SCLY
RYK
PTPN2
PDE4B
PALLD
N4BP1
LAPTM4B
ICA1
HMGN4
HDGF
GART
DDX18						X
CTBP2
BCR	X
VDAC1
UBE2I						X
TLE4
SOCS1	X
RPS6KA2
OPTN
NCOA3
MYL6
MTDH
MEG3
MEF2C		X
MBD4
LSM14A
KIAA0494
ITGB4
IGF1
HFE
GORASP2						X		X
FOSL2
FLJ35848
FER1L3						X
EXOC7
CLIC4
CG018
CDC2L5
CASP2
CASP10				X
C6orf108
BTG1	X
ATP2B1								X
ASPH
ACTR3
ZC3H14
YWHAZ
YWHAB
TRIM27	X
TIAL1
TGFBR2		X	X	X	X
TFDP1
SLC7A8
SFRS6		X	X
SFRS18
RIN3
RHOF
RDH13		X
RBM5
PPIL2
NUP50
NFKB2	X
NEBL
MPZL1
METTL7A
ICAM1
HSP90AB1
COL1A1	X
CDC42BPA				X
ATP5C1
ABI2
ZMYND8
ZFPL1
XRCC6
WNK1		X				X
TMPO				X
TMCC1
SNAP23
* genes identified as drivers in the respective papers
