# Supplementary material for: Cancer Gene Prioritization for Targeted Resequencing Using FitSNP Scores
Source: PLoS One. 2012 Mar 1;7(3):e31333. doi: 10.1371/journal.pone.0031333 (PMC3291573; doi:10.1371/journal.pone.0031333)
Supplement: Table S5 — Cut-offs used for the different cancer entities to determine copy number loss. (XLS) [file pone.0031333.s009.xls]

## Sheet: cut-offs
	cut-off copy number loss
breast cancer	< 1.7
colon cancer	< -0.3
pancreas cancer	< -0.3
ovarian cancer	< 1.5
glioblastoma	< -0.15
medulloblastoma	< -0.3
